# Supplementary material for: Erectile dysfunction and quality of life in men receiving methadone or buprenorphine maintenance treatment. A cross-sectional multicentre study
Source: PLoS One. 2017 Nov 30;12(11):e0188994. doi: 10.1371/journal.pone.0188994 (PMC5708835; doi:10.1371/journal.pone.0188994)
Supplement: S1 Dataset — The dataset of the study with demographic and clinical data of the patients. (XLS) [file pone.0188994.s001.xls]

## Sheet: Sheet1
Age	Education	Marital	Parenthood	Employment	Smoke	Cigarettes	Psychoactive	Methadone	Buprenorphine	OMMED	IIEF5	GHQ12	SCL_SOM	SCL_OC	SCL_IS	SCL_DEP	SCL_ANX	SCL_HOS	SCL_PHO	SCL_PAR	SCL_PSY	SCL__GSI
49	1	0	0	1	1	15	0	1	0	1057.5	24	9	0.833	0	0.222	0.308	0	0.167	0.143	0.667	0	0.322
40	2	0	0	1	1	15	0	1	0	235	25	26	1.083	2.1	0.889	2.154	1.1	2	0.857	1.333	1.2	1.467
42	2	0	0	1	0	0	0	1	0	235	24	9	0.083	0.7	0.778	0.308	0.3	0.667	0.143	0.333	0	0.389
38	1	0	0	0	1	20	1	0	1	225	22	11	1.083	0.5	0.111	0.385	0.9	1.333	0.571	0.5	0.4	0.678
48	3	0	0	0	1	30	2	1	0	376	21	12	0.25	0.4	0.222	1.077	0.7	0.667	0.143	0.667	0.5	0.567
48	1	0	0	0	1	12	2	1	0	470	0	18	0.167	0.6	0.333	1.385	0.2	0.5	0	0.667	0.5	0.544
39	1	0	1	1	1	15	0	1	0	94	25	15	0.333	0.4	0.333	0.385	0.9	0.5	0	0.5	0.2	0.433
46	1	1	1	1	1	30	4	1	0	423	25	12	1.917	1.2	1.667	1.692	1	2	0.286	2	2.2	1.633
44	1	0	0	0	1	15	0	1	0	705	13	21	0.75	0.1	0.111	0.385	0.3	0.167	0	0.667	0.3	0.333
42	1	0	0	0	1	20	0	1	0	141	19	9	2.167	0.4	0.333	0.692	0.6	0.333	0.429	0.5	0.5	0.756
46	1	0	0	0	1	5	0	1	0	235	13	11	0.417	1.3	1	1.692	0.6	0.5	0.429	1	0.8	0.933
45	1	0	0	0	0	10	1	1	0	587.5	9	27	2.167	1.9	1.444	2.538	1.3	2.833	0.571	2.833	0.9	1.844
48	1	0	0	1	1	40	1	0	1	900	0	14	0.833	0.4	1.222	1.692	1.5	0.5	1.143	2	1.8	1.233
49	1	1	1	1	1	30	0	0	1	675	24	18	0	0.3	0	0.308	0.1	0.167	0	0	0	0.133
40	2	0	0	1	0	0	0	1	0	282	19	25	0.583	1.3	2	2.077	1.5	0.833	1.286	1.167	1.3	1.433
41	2	0	0	1	1	10	0	1	0	282	25	9	0.25	0.4	0.556	0.462	0.1	0.167	0.286	0.333	0.2	0.3
23	1	0	0	1	1	10	0	1	0	235	25	7	0.917	0.8	0.667	0.385	0.3	0.5	0.286	0.333	0.1	0.567
59	1	1	1	0	0	0	0	1	0	282	20	18	1.5	1.3	0.667	1.231	1.7	1.5	0.571	1.333	0.9	1.2
46	1	0	0	0	1	10	4	1	0	470	11	24	2.167	1.4	1.667	1.923	1.8	1	1.143	1.333	2.1	1.722
49	1	0	1	1	1	20	4	1	0	470	0	20	0.583	1	1	1.385	0.5	1.667	0.143	1.833	0.5	0.922
33	2	0	1	0	1	10	2	1	0	376	21	14	0.667	1.4	0.778	1	0.6	1.667	0.714	1	0.9	0.967
53	1	0	0	1	0	0	0	0	1	75	25	10	0.833	0.9	0.333	0.692	0.5	0.5	0	0.833	0.2	0.578
39	1	0	0	0	1	15	4	1	0	940	21	20	0.917	2.1	1.333	2.077	1.4	0.833	1	1	1.5	1.478
49	2	1	0	0	1	10	4	1	0	211.5	0	11	1.083	1	0.333	1.308	0.7	1.5	0.143	1.333	1.1	0.956
58	3	0	0	1	0	0	0	0	1	225	25	12	0.583	0.3	0	0.538	0.7	0	0	0	0.1	0.367
29	1	0	0	1	1	10	0	1	0	188	25	12	0.25	0.6	0.222	0.462	0.2	0	0	0.333	0.1	0.278
36	1	0	1	1	1	12	0	0	1	75	21	11	1.583	1.1	0.444	0.692	0.8	0.5	0.429	0.5	0.5	0.822
30	2	0	0	0	1	15	0	1	0	188	18	31	2.083	2	1.667	2.615	2.4	2.167	2.286	1.333	0.7	1.956
39	2	0	0	1	1	10	0	0	1	937.5	24	13	0.083	0.6	0.222	0.538	0.4	0.167	0	0	0.1	0.256
60	1	0	0	0	1	14	0	0	1	300	0	9	0.083	0.4	0.222	0.538	0.5	0.167	0.143	0.5	0.2	0.378
54	2	1	0	1	1	20	0	1	0	141	0	3	0.333	0.5	0.556	0.615	0.5	0.167	0	0.667	0.3	0.411
33	1	0	0	1	1	12	0	1	0	117.5	25	8	0	0.1	0.444	0.308	0.2	0.5	0	0.333	0	0.178
34	1	0	0	0	1	20	0	1	0	211.5	20	15	0.5	0.4	0	0.538	0.3	0.333	0	0.167	0.3	0.333
38	1	0	0	1	1	20	0	1	0	188	10	7	0.333	0.3	0.222	0.385	0.2	0.333	0.143	0	0	0.233
40	1	0	0	1	1	15	0	1	0	173.9	25	11	1.583	0.6	0.333	0.692	1	0.333	0	1	0.6	0.822
43	2	1	0	1	0	0	0	1	0	282	25	10	0.833	0.6	0.111	0.462	0.2	0	0	0.667	0.4	0.378
36	2	0	0	1	1	17	0	1	0	611	24	6	0.083	0.1	0.222	0.231	0	0.167	0	0.333	0.3	0.178
41	1	0	0	0	1	20	0	1	0	235	19	29	2.5	2.9	1.444	2.846	2.5	3.167	0.143	2.833	2.1	2.322
43	1	1	0	1	1	20	0	1	0	235	22	6	0.333	0.7	0.778	0.385	0.2	0	0.143	0.667	0.4	0.411
29	2	0	0	1	0	0	2	1	0	329	20	18	1.25	2.8	1.444	2.308	1.7	1.5	0.857	1.5	1.2	1.689
42	1	0	0	1	1	20	0	1	0	141	18	6	0.333	0.1	0.444	0.385	0.2	0	0.143	0.167	0	0.289
36	1	0	0	0	1	20	4	1	0	399.5	25	17	0.583	0.7	0.778	1.385	0.6	0.333	0.286	0.167	0.1	0.722
45	1	1	0	0	1	15	0	1	0	70.5	24	14	0.583	0.6	0.333	0.769	0.2	0.333	0	0.167	0.2	0.411
46	1	0	0	0	1	15	3	1	0	611	7	16	0.917	1.5	1	1.385	0.8	0.667	1.143	2.167	1.2	1.2
33	2	0	0	0	1	10	2	1	0	211.5	25	27	1	0.8	1	1.615	0.9	1.5	0.143	0.667	0.8	1.1
51	1	0	0	1	1	5	2	1	0	117.5	24	16	0.917	1.3	0.667	0.923	0.8	1.167	0.286	1	1.3	0.967
41	1	0	0	0	1	10	2	1	0	117.5	10	12	0.5	1	0.778	0.692	0.4	0.5	0	0.5	0.4	0.567
51	2	0	0	1	1	20	0	1	0	94	0	11	1	0.1	1	0.615	0.6	1.5	0.429	2	1	0.933
32	1	0	0	1	1	15	0	1	0	51.7	23	17	1.167	1	0.444	1.308	0.9	1	0	1.167	0.4	0.844
43	2	0	1	1	1	20	0	1	0	61.1	25	9	0.667	0.1	0	0.231	0.1	0	0	1	0.1	0.256
38	1	0	0	1	1	20	0	1	0	188	0	17	0.833	0.8	0.667	1.385	0.5	0.667	0.143	0.5	0.4	0.744
45	1	0	0	0	1	20	4	1	0	28.2	10	10	0.833	0.3	0.667	1.077	0.2	0.333	0.143	1	0.6	0.611
55	1	0	1	0	1	15	2	1	0	470	25	20	1.083	0.8	0.222	0.846	0.6	0.5	0.286	1.333	0.4	0.689
43	2	0	1	0	1	20	2	1	0	23.5	23	22	0.917	0.9	1	1.308	1.2	1	0.143	0.833	0.5	0.933
38	1	1	0	1	1	20	0	1	0	56.4	25	18	0.667	0.8	0.556	0.385	0.3	0.333	0.286	0.333	0.4	0.456
46	2	1	1	1	0	0	2	1	0	188	25	2	0.333	0.1	0.222	0.385	0	0	0	0.5	0.1	0.233
29	2	0	0	1	1	15	0	1	0	188	20	9	0.333	0	0.333	0.231	0.1	0.5	0	0.333	0	0.189
41	1	1	1	1	1	15	0	1	0	56.4	25	5	0	0.3	0.333	0	0.2	0.333	0.286	0.167	0	0.2
36	1	0	1	0	1	10	0	0	1	225	0	14	1	1	0.667	1.308	0.3	0.167	0.143	0.333	1	0.733
38	1	0	1	0	1	20	0	1	0	282	19	20	1.333	0.5	0.889	1	0.6	1	0.429	0.833	0.6	0.878
22	2	0	0	1	1	10	2	0	1	225	0	8	1.5	0.8	0.444	0.769	1.7	0.667	1	0.667	0.5	0.944
28	1	0	0	1	1	25	4	0	1	450	0	17	0.417	1.1	1.333	1.077	0.6	0.5	0.143	0	0.7	0.7
41	2	0	0	0	1	11	2	1	0	141	24	12	0.917	0.8	0.778	0.846	0.4	0.5	0.286	0.833	0.4	0.722
39	1	0	1	1	1	25	0	1	0	376	25	16	0.75	0.9	0.444	0.462	0.5	0.667	0	0.5	0.5	0.589
38	2	1	1	1	0	0	4	1	0	376	25	23	0.583	2	1.333	1.769	0.8	2	0.857	1.5	1.2	1.411
40	1	0	0	0	1	20	4	1	0	611	23	26	2.083	2.2	1.222	1.846	2	1.667	0.714	0.833	1.4	1.678
46	1	0	0	0	1	20	4	0	1	150	0	20	0	0.9	1.556	1.231	1	0.333	0.429	0.167	1.1	0.933
36	1	0	1	0	1	20	0	0	1	225	5	7	0.583	1.2	0.556	0.462	0.7	1	0	0.5	0.7	0.667
47	2	0	0	0	1	20	4	1	0	282	15	20	0.917	0.9	0.444	1.538	1.5	0.167	0.714	0.5	0.6	0.911
38	1	0	0	0	1	30	2	1	0	282	21	9	1.833	1.3	0.111	1	1.2	0.5	0.714	0	0.4	0.856
46	1	0	0	0	1	20	4	1	0	282	16	10	0.917	1.3	1.333	1.462	1	1	0.429	1.5	0.9	1.1
30	1	0	0	0	1	20	1	0	1	225	19	17	0.833	1.5	0.556	1.231	1.3	1.5	0	1.167	0.8	1.033
50	1	0	0	0	1	14	2	1	0	188	23	13	0.25	0.9	0.889	0.769	0.6	0.167	0.286	1	0.8	0.644
46	1	0	0	0	1	20	0	0	1	375	0	14	0.917	2.1	2	2.231	1.5	1	1.143	1.167	1.7	1.578
49	1	0	0	1	1	20	4	1	0	329	25	13	0.75	0.5	1	0.769	0.9	0.167	0.286	1.5	0.9	0.789
42	1	0	0	0	1	10	2	0	1	600	23	10	0.75	0.6	0.778	0.538	0.6	0.5	0	1.333	0.5	0.622
46	2	0	0	1	1	15	0	1	0	258.5	20	11	1.167	1.6	1.333	0.923	1	0.833	1.143	1	0.9	1.111
47	1	0	1	0	1	10	0	1	0	399.5	10	10	0.417	0.4	0.889	1.462	0.3	0.333	0	1.167	0.5	0.644
56	2	0	1	0	1	10	4	0	1	150	8	27	1.917	1.4	0.556	1.846	0.9	0.167	0.571	0.333	0.8	1.156
32	2	0	0	1	1	15	1	0	1	300	5	15	0.667	0.6	0.444	1.231	0.8	2.333	0.286	1.667	0.4	0.922
43	1	0	0	0	0	0	2	1	0	517	0	19	2.417	1.2	1.111	2	1.1	1.333	0	1.333	0.9	1.367
29	2	0	0	1	1	12	4	1	0	376	25	7	0.167	0.8	0.556	0.077	0.2	0.167	0.143	0.833	0.1	0.356
51	2	0	0	1	1	10	4	0	1	600	25	7	0.5	0	0	0.077	0.1	0	0	0.167	0	0.133
36	1	0	0	1	0	0	2	0	1	300	21	9	0.917	0.9	1.111	1.077	0.8	0.167	0.143	0.167	0.4	0.711
30	1	0	0	1	1	15	4	1	0	282	21	8	0.75	1	1	1.308	0.6	0.5	0.571	1.5	0.6	0.933
49	1	1	0	0	0	0	0	1	0	282	0	8	1	0.3	0.556	0.308	0.2	0	0.143	0.667	0.2	0.378
46	1	0	0	0	1	20	2	1	0	470	21	23	1	1.2	1.333	1.462	1	1	0.143	1	1.2	1.089
38	1	0	0	1	1	10	2	1	0	470	22	17	0.667	1	0.333	1.154	0.7	1.5	0.143	0.833	1	0.811
35	2	0	0	1	1	15	0	1	0	188	24	13	1.333	0.7	0	0.692	0.9	0.5	0	0.5	0.4	0.633
29	2	0	0	0	1	15	4	1	0	94	25	17	1.333	2.1	0.444	1.769	0.6	0.667	0.143	1	1	1.089
33	1	0	0	0	1	5	4	1	0	282	10	5	1.333	1.6	1	0.692	0.6	0.333	1	1.167	0.4	0.978
32	1	0	0	0	1	20	0	1	0	282	25	9	0.667	0.2	0.111	0.231	0.1	0.167	0	0.167	0	0.2
22	1	0	0	1	1	15	0	0	1	375	25	5	1.25	0.6	0.444	0.538	0.5	0.833	0.143	0.833	0.4	0.633
40	1	1	0	1	1	20	0	1	0	94	23	9	0.333	0.2	0.222	0.154	0.2	1.333	0	0.5	0	0.278
29	2	0	0	0	1	8	0	1	0	305.5	25	27	1.167	1.9	1.444	2.385	1.2	0.167	0.286	0.833	0.7	1.267
22	2	0	0	0	1	15	0	1	0	305.5	21	21	1.833	2.7	1.778	1.769	1.2	0.833	0.571	2	1.1	1.589
21	1	0	0	0	1	20	0	1	0	65.8	0	22	1.667	1.8	1	1.154	1.1	1.833	0.571	1.167	0.8	1.256
46	1	0	0	1	1	20	0	1	0	94	0	26	2.167	1.8	2.889	2.308	1.8	2.5	2	1.333	1.7	2.044
22	2	0	0	1	1	15	0	1	0	235	22	9	2.667	2	0.778	1	0.7	0.333	0.429	0.833	0.8	1.144
26	2	0	0	1	1	60	2	1	0	94	25	22	1.5	1.5	1.778	1.692	1.9	1.167	1.429	2	1.6	1.711
32	1	0	0	0	0	0	2	0	1	750	14	15	0.583	0.7	0.222	0.615	0.1	0	0	0.5	0.2	0.378
29	2	0	0	1	1	10	0	1	0	352.5	24	11	0.25	0.1	0	0	0.1	0	0	0	0	0.056
22	1	0	0	1	1	20	0	1	0	188	24	14	1.583	0.5	0.222	0.692	0.7	1	0.429	0.5	0.2	0.644
42	1	0	1	0	1	10	4	1	0	705	21	11	0.083	1.2	0.111	0.462	0.3	0.667	0.286	0.333	0.3	0.511
39	1	1	0	0	0	0	2	0	1	225	25	16	0.167	0.3	0.111	0.231	0.2	0	0	0	0.1	0.178
41	1	0	0	1	1	30	2	1	0	517	14	24	1.417	1.1	0.333	1.231	1.3	0.5	0.286	0.333	0.4	0.967
48	2	0	0	1	1	18	2	1	0	188	25	11	1.5	0.4	0.222	0.692	0.6	0.333	0.286	0.833	0.2	0.644
42	2	0	0	0	1	10	0	1	0	470	0	14	1.917	0.8	1.556	1.154	1.1	0.667	0.714	0.833	0.8	1.078
60	2	0	0	0	1	20	0	1	0	94	0	14	0.833	0.7	0.667	1.308	0.8	0.167	0	0.333	0.3	0.667
54	1	0	1	0	1	20	0	1	0	705	24	11	1.5	0.4	0.222	1.231	0.5	0.167	0.143	0.167	0.7	0.756
28	1	1	0	1	1	15	4	1	0	56.4	22	18	0.5	0.4	0.444	0.385	0.8	0.167	0.143	0.5	1.1	0.6
21	1	0	0	0	1	20	2	1	0	94	25	9	1.667	2.4	1.222	1.385	1.2	1.5	0.714	1.667	1	1.433
25	1	0	0	1	1	15	0	1	0	141	25	4	0.25	1	0.556	0.308	0.1	0.167	0.143	0.5	0.3	0.378
50	1	0	1	1	1	20	0	1	0	376	21	12	1	0.5	0.667	0.769	0.7	0.5	0.286	0.667	0.2	0.6
45	1	1	0	0	1	15	1	1	0	94	8	27	2.667	1.4	2.889	2.769	2.1	1.167	1.143	3	2.5	2.278
41	1	0	0	1	1	10	2	1	0	23.5	20	19	1.083	1.2	0.444	1.154	0.6	1.667	0	1.167	0.4	1.022
39	1	0	0	1	1	7	0	1	0	282	6	19	1	0.7	0.778	0.538	0.6	0.5	0.429	0.667	0.4	0.622
35	1	0	0	0	1	20	0	1	0	70.5	13	23	1.167	1.2	1.444	1.462	1	1.5	1.714	1	0.8	1.267
40	1	0	0	1	1	20	2	1	0	23.5	22	6	0.083	0.8	0.333	0.308	0.4	0.5	0.143	0	0.2	0.3
47	1	0	0	0	1	15	1	0	1	75	25	11	1.083	0.9	1.222	0.769	0.9	0.5	0.857	0.667	0.9	0.878
44	2	0	0	1	1	18	1	0	1	225	9	25	1.167	2.4	2.222	2.385	1.5	0.5	1.143	1.167	1.3	1.644
38	1	0	0	0	1	20	4	1	0	75.2	22	6	1.5	1.6	1.222	1.462	1.5	1.667	0.571	1.667	0.9	1.344
46	2	0	1	0	1	15	4	0	1	150	17	18	1.583	1	1	1.385	0.9	1.333	0.857	1.333	1.1	1.222
38	2	1	0	1	0	0	0	1	0	14.1	21	13	0	0.1	0.111	0	0	0.333	0.143	0.333	0	0.078
34	1	0	0	0	1	20	4	1	0	188	6	15	0.917	1.4	1	1.462	1.2	1.667	0.857	1.667	1.1	1.233
31	2	0	0	0	1	30	4	1	0	188	0	20	1.833	1.2	1.222	2.769	1.6	0.667	0.143	1	1.2	1.489
42	1	0	0	0	0	0	0	0	1	75	18	12	0.417	0.8	1.111	0.769	0.8	0.333	0	0.667	0.3	0.6
35	1	0	0	1	1	20	4	0	1	150	25	10	1.417	1	0.667	1.154	1.4	0.667	0	0.667	1.2	1.022
46	1	0	0	0	1	20	2	0	1	150	23	16	1.5	1.3	1.222	1.231	1.1	1.333	0.143	1.5	0.7	1.189
26	2	0	0	1	1	15	0	0	1	300	25	14	1.167	0.9	1	1.538	1.1	1.167	0.143	2.5	0.7	1.122
30	2	0	0	0	1	30	4	1	0	235	0	36	1	2.4	1.778	2.615	0.1	0.667	0.571	2	2	1.633
33	2	0	0	1	1	15	0	0	1	75	13	6	2.083	2.2	1.778	1.846	2.2	3.167	2.571	2	2.5	2.267
43	1	0	0	1	1	20	0	1	0	164.5	17	9	0.167	0.4	0.111	0.154	0.1	0.167	0.286	0.167	0.2	0.178
41	1	1	1	1	1	15	0	0	1	150	22	15	1.583	1.3	1.111	2.154	1.2	0.833	0.429	3	1.5	1.5
50	2	0	0	1	1	20	2	1	0	235	20	8	1.833	0.9	1.222	2.154	1.5	1.333	0.714	1.5	1.1	1.489
50	1	0	0	0	1	20	0	1	0	188	25	14	1.083	1.1	1.444	0.846	0.6	1.333	0	1.167	0.2	0.889
54	2	0	0	1	0	0	2	1	0	376	10	20	1.083	2.1	1.444	1.769	1.2	1	0.429	1.667	0.9	1.378
35	1	0	0	0	1	20	4	1	0	94	25	12	0	0.3	0	0	0.1	0.167	0	0.167	0.1	0.078
24	1	0	0	0	1	18	4	1	0	188	22	17	1.5	1.2	1.111	1.462	1.4	2.333	0.143	1	0.7	1.244
25	1	0	0	0	1	10	0	1	0	32.9	22	11	1.667	0.3	0.667	0.462	1	2	0.143	3.167	1.2	1.044
47	2	1	0	1	1	18	0	0	1	37.5	16	22	1.25	1.2	0.667	1.692	0.8	0.5	0.286	0.5	0.5	0.956
23	2	0	0	0	0	0	0	1	0	9.4	25	7	0.333	0.4	0.222	0.077	0.2	0.5	0	0.667	0.2	0.289
25	2	0	0	0	1	20	0	1	0	188	25	27	0.667	1.4	1.222	1.692	1.3	0.667	0.857	1.5	1.3	1.222
44	1	0	1	0	1	10	2	1	0	188	24	35	2.833	2.5	1.778	3.231	2.6	2.167	1.571	3.167	1.1	2.411
43	1	1	0	0	1	20	0	1	0	141	0	22	0.667	0.7	0.444	0.923	0.9	0.5	0.286	0.333	0.9	0.656
32	2	0	0	1	1	45	0	0	1	37.5	23	15	0.583	0.9	0.778	1.385	0.4	0.833	0.143	1.5	0.7	0.889
36	2	0	0	1	1	13	0	0	1	600	14	20	1.25	0.5	1.222	2.231	0.4	0.5	0	1.333	1.8	1.167
40	1	0	0	1	0	0	4	1	0	188	25	26	0.917	1	1.222	2	1.6	1.833	0	2	1	1.311
24	1	0	0	0	1	13	0	1	0	141	0	18	2.083	1.7	2.889	2.385	2.3	1.833	1	2.833	3.1	2.267
43	2	1	0	1	0	0	0	0	1	600	23	13	0.333	0.2	0	0.077	0.1	0	0	0	0.2	0.122
34	1	0	0	1	1	7	0	1	0	18.8	15	11	0.25	0.1	0	0	0.2	0	0	0	0	0.078
42	1	0	1	1	1	20	1	1	0	141	17	6	0	0	0	0	0	0	0	0	0	0
41	1	1	0	1	1	25	2	0	1	75	19	16	1.5	2.1	2.222	2.231	1.2	1.333	0.143	2.667	1.5	1.678
35	1	0	0	0	1	12	1	1	0	28.2	18	12	0.833	1.5	1.444	1.538	1.4	0.833	1	1.5	1.3	1.322
24	1	0	0	1	1	7	0	1	0	117.5	20	20	2.083	1.9	1.444	1.385	1.3	2.167	1.429	2.333	1	1.667
55	2	0	0	1	1	27	0	0	1	37.5	19	6	0.417	0.1	0	0.154	0	0.5	0	0.667	0	0.189
20	1	0	0	1	1	15	2	1	0	131.6	21	22	2.5	1.2	2.778	2.077	2.1	4	0.857	4	2.4	2.311
28	1	0	0	0	1	20	2	1	0	141	23	5	0.667	0.6	0.111	0.692	0.7	0.333	0	0.5	0	0.489
24	1	0	0	0	1	15	4	0	1	300	23	14	2.333	1.8	1.333	1.385	0.9	3	0.571	2.167	0.5	1.489
33	1	0	0	0	0	0	0	0	1	37.5	20	13	0.333	0.9	1.444	1.154	0.7	1	0.143	1	1	0.833
33	1	0	0	1	1	10	0	0	1	75	25	9	0	0.2	0.222	0.308	0.1	0.333	0	0.167	0.1	0.156
44	1	0	0	1	1	5	4	1	0	376	22	12	2.167	1.5	1.889	1.846	1.7	1.667	1.429	1.667	1.6	1.756
33	1	0	0	0	1	15	0	1	0	75.2	24	26	1.667	1.5	0.444	1.615	1.5	1.833	0.429	0.667	1	1.311
25	1	0	0	0	1	15	0	1	0	329	22	22	2.25	2.2	1.889	2.462	1.6	1.667	1.286	2.333	2.2	2.078
34	2	1	0	1	0	0	0	0	1	225	25	8	0.333	0.3	0.222	0.231	0.2	0.333	0	0	0.1	0.211
33	1	0	0	0	1	15	0	0	1	150	21	8	0.333	0.6	0.778	0.385	0.1	0.167	0.286	0.5	0.1	0.389
24	1	0	0	0	1	12	0	1	0	446.5	25	28	1.333	2.5	1.667	2.385	1.6	2.167	0.286	1.833	1.8	1.778
26	1	0	0	0	1	15	0	1	0	282	19	22	0.583	0.7	0.667	1.077	0.3	0.333	0	1	0.9	0.656
20	1	0	0	0	1	15	0	1	0	282	21	18	0.583	1	0.667	1	1	1.333	0.429	1.333	0.6	0.867
46	1	0	0	0	1	5	0	1	0	141	0	14	1.75	1.3	1.111	2	1.3	1.167	0	1.833	0.8	1.333
33	1	0	0	1	1	18	0	1	0	47	18	13	1.25	1.7	0.889	1.077	0.9	1.667	0.286	1.333	0.7	1.1
29	2	0	0	0	1	9	1	1	0	141	22	10	0.25	0.1	0.222	0.385	0.6	0.167	0.286	0	0.2	0.267
32	2	0	0	1	1	15	3	1	0	23.5	8	22	1.667	1.6	2.333	2.615	1.2	0.5	1	1.333	1.9	1.667
42	1	0	0	0	1	20	0	0	1	450	25	9	0.5	0.2	1.111	0.154	0.6	1.5	0.286	1.667	0.7	0.667
26	1	0	0	1	1	20	0	1	0	141	24	10	0.25	0.7	0.222	0.154	0.5	0	0	0.167	0	0.233
29	3	0	0	1	1	15	0	0	1	300	25	10	0.917	1	0.222	0.846	1.3	0.667	0.571	0.333	0.7	0.778
50	1	0	0	1	1	10	0	0	1	75	9	29	1.667	1.3	2.111	2.462	1.5	3.333	0.714	3	2.6	2.056
41	1	0	0	1	1	30	0	1	0	56.4	14	18	1.25	1.9	1.556	2.385	2.1	0.833	1.286	1	1.9	1.678
22	1	0	0	1	1	20	0	0	1	300	16	21	1.5	1.6	1.111	1.154	1.4	0.5	0.714	0.667	0.7	1.122
32	2	0	0	1	0	0	0	0	1	375	24	6	0.583	0.1	0.222	0.231	0.1	0	0	0	0.1	0.2
31	2	0	0	0	1	10	0	1	0	282	20	7	0.583	0.5	0.333	0.462	0.6	0.5	0	1.167	0.3	0.489
33	2	0	1	1	1	10	0	0	1	37.5	25	15	0.083	0.2	0.111	0.154	0	0.333	0	0	0.1	0.1
42	2	0	0	1	1	20	1	1	0	376	5	25	0.167	1.4	0.778	2.538	0.8	0.333	0.143	0.5	0.3	0.9
28	1	0	0	0	1	8	3	0	1	300	0	16	0.333	0.3	0.333	0.462	0.7	0	0.571	0.333	0.3	0.367
37	1	0	0	0	1	20	4	1	0	211.5	22	21	0.417	1	0.778	0.385	0.3	0.333	0	0.667	0.1	0.456
28	2	0	0	0	1	15	3	1	0	399.5	5	8	1.417	1	0.667	0.385	0.6	0.333	0.143	0.833	0.5	0.744
43	2	1	0	0	1	20	1	1	0	70.5	11	14	0.667	0.7	0.556	0.615	0.6	0.333	0.286	0.5	0.4	0.511
34	2	0	1	1	1	20	0	0	1	562.5	15	0	0.167	0.1	0.444	0.077	0.3	0.167	0.143	0.167	0.2	0.178
24	1	0	0	0	1	10	1	1	0	47	25	15	1.5	0.7	1	0.769	1.2	1.167	0.429	1.333	0.7	0.967
27	2	0	0	1	1	20	0	1	0	28.2	25	20	0.25	1.6	1.667	2.077	1.4	0.667	0.714	1.333	1.3	1.256
32	1	1	0	1	1	20	0	0	1	75	22	11	0.417	0.8	0.333	0.308	0.2	0.167	0	0.5	0.2	0.333
50	1	0	0	1	1	10	0	0	1	75	9	29	1.667	1.3	2.111	2.462	1.5	3.333	0.714	3	2.6	2.056
47	1	0	1	0	1	15	4	1	0	70.5	22	12	1	1.5	1.333	0.769	0.4	0.833	0.286	1.5	0.5	0.856
23	2	0	0	0	1	10	0	1	0	51.7	12	13	1.667	3	1.556	2.462	1.7	1.667	0.286	1.5	2.2	1.933
35	1	0	0	1	1	30	1	0	1	150	23	15	0.5	0.6	0.778	1.385	0.6	0.833	0.286	1.5	0.8	0.844
55	2	0	1	1	1	20	3	0	1	225	25	10	0.25	0.3	0.111	0.231	0.2	0.167	0.143	0.167	0.2	0.189
23	2	0	0	1	1	20	0	1	0	235	24	7	0.667	0.5	0.111	0.308	0.8	0.5	0.286	0.833	0.5	0.5
25	2	0	0	1	1	6	0	0	1	300	25	7	0.167	0.3	0.333	0.231	0.2	0.167	0	0	0.2	0.211
26	1	0	0	1	1	5	0	1	0	282	23	9	0.75	0.7	0.444	0.462	0.4	0.167	0	0.5	0.1	0.444
39	2	0	0	0	1	70	4	0	1	300	25	26	3.167	1.7	1.667	2.308	2.8	0.833	1.857	3.333	1.7	2.278
34	1	0	0	1	1	20	0	1	0	376	25	13	0	0	0	0	0	0	0	0	0	0
29	1	0	0	1	1	5	1	0	1	75	25	11	0.833	0.5	0.778	0.692	0.3	0	0	0.5	0	0.422
34	1	1	0	0	1	15	0	0	1	112.5	24	11	1	1.1	0.333	0.538	0.4	0.167	0.143	0.333	0.1	0.556
26	1	0	0	1	1	10	3	1	0	235	24	12	1.167	0.5	0.111	0.308	0.4	0.5	0	0.833	0	0.467
24	1	0	0	1	1	5	0	1	0	84.6	21	12	0.333	0.4	0.444	1.154	0.3	0.167	0.286	0.5	0.1	0.433
25	1	0	0	1	1	20	0	0	1	300	25	8	0.417	0.6	0.222	0.154	0.3	0.167	0	0.167	0.4	0.322
34	1	0	0	1	0	0	3	1	0	235	23	17	1.833	1.5	1.111	1.231	1.6	1.333	1	1.167	1.1	1.4
28	3	0	0	1	0	0	3	1	0	211.5	17	10	1	2.2	0.778	2.154	1.8	1.333	0	2.5	0.9	1.422
24	1	0	0	1	1	4	0	1	0	84.6	24	17	2.25	1	0.889	1.385	0.7	0.167	0.857	0.333	0.4	1.011
24	1	0	0	0	1	10	0	1	0	1175	5	12	0.583	0.6	0.222	0.385	0.8	0.5	0.143	0.333	0	0.444
48	1	0	0	1	0	0	0	1	0	117.5	12	18	1.167	1	0.444	1.769	1.6	0.5	0.571	1.333	0.9	1.078
39	3	0	0	1	1	20	1	1	0	23.5	24	15	0.167	0.5	0.444	0.692	0.6	0.5	0.143	0.5	0.5	0.467
22	2	0	0	0	1	10	4	1	0	258.5	23	22	1.75	0.8	0.667	2.308	1.8	3.167	0	1.333	1.2	1.567
26	1	0	0	1	1	15	0	1	0	37.6	14	18	1.25	1.5	0.889	1.077	0.9	1	0	1.167	0.9	1.033
28	1	0	0	1	1	5	1	1	0	94	0	27	2	1.6	1.111	2.231	1.7	0.5	0.714	1.667	1.2	1.544
40	1	0	0	0	1	10	0	1	0	9.4	17	26	0.75	1.5	0.667	1.308	0.4	0.333	0.857	1.5	0.7	0.956
26	1	0	0	1	0	0	3	1	0	235	25	18	1.167	0.6	0.778	1	1.2	1.5	1.143	0.167	0.9	1.011
21	2	0	0	1	1	20	0	1	0	94	23	9	1	0.7	0.222	0.692	0.4	0.833	0	0.333	0.3	0.567
23	2	0	0	0	1	5	0	1	0	117.5	25	2	0.417	0.2	0.111	0.385	0.2	0.167	0	0.167	0	0.2
33	1	0	0	1	1	8	3	1	0	258.5	17	16	0.833	0.6	0.222	0.846	0.5	0.333	0	0.333	0.6	0.567
29	3	0	1	0	1	30	0	1	0	235	25	8	0.5	0.6	0.444	0.308	0.3	0.167	0.286	0.833	0.2	0.389
46	1	0	0	1	1	10	0	1	0	51.7	24	11	0.917	0.4	0.667	0.615	0.6	0.333	0.143	1.333	0.4	0.622
29	1	0	1	0	1	13	0	1	0	1151.5	25	14	0.583	0.8	0.444	0	0.4	0.167	0	0.333	0.1	0.333
26	1	0	0	0	1	8	4	1	0	23.5	24	18	2.167	1.8	1.889	1.462	2.1	0.667	2	1	0.9	1.567
32	1	1	0	1	1	10	3	1	0	141	21	9	1	0.6	0.333	0.308	0.4	0	0.429	0.5	0.2	0.478
29	2	0	0	0	1	10	0	1	0	23.5	24	11	0.5	0.7	0.444	0.308	0.4	0.167	0.143	0.167	0	0.356
33	1	0	0	0	1	10	0	1	0	188	19	18	1.083	1.4	0.111	0.846	1	0.833	0.571	0.5	0.6	0.822
48	1	0	0	0	1	10	3	1	0	117.5	19	19	0.583	0.8	0.556	1.308	0.2	0.5	0	0.5	1	0.7
37	1	0	0	1	1	11	3	1	0	329	15	33	2.167	1.8	0.778	2.538	1.6	3	0.143	1.333	1.9	1.822
41	1	0	0	1	1	7	0	1	0	94	22	12	0	0	0.111	0.077	0	0	0.143	0.167	0.1	0.078
24	1	1	1	0	0	0	0	1	0	211.5	22	9	0.667	0.4	0.111	0.308	0.3	0.5	0.429	0.333	0	0.322
42	1	0	0	0	1	13	1	1	0	376	14	22	1.75	1.4	1	1.846	1.1	1	0.857	1	0.3	1.244
32	2	0	0	0	0	0	0	1	0	423	17	19	1.417	1.1	0.222	1	0.5	0.5	0.143	0.667	0.1	0.711
52	1	0	0	0	1	13	0	1	0	235	0	12	1.5	1.8	1.111	1.769	0.7	1.167	0.143	0.667	0.8	1.167
37	2	0	0	1	1	25	0	1	0	1645	25	8	0.917	0.6	0.778	0.923	1	0.333	0	0.333	0.4	0.633
32	2	0	0	1	1	2	0	1	0	352.5	24	9	0.083	0.3	0.111	0.154	0.4	0	0	0	0.1	0.189
51	3	0	1	0	1	23	0	1	0	329	25	21	0.583	0.8	0.333	0.846	0.4	0.167	0	0.667	0	0.456
22	1	1	0	1	1	38	0	1	0	188	25	8	0.5	0.3	0.444	0.615	0.2	0.667	0	0	0.1	0.322
21	2	0	0	1	1	40	0	1	0	188	23	19	1.417	1.6	2.333	1.769	1.5	0.5	0.571	1	1.4	1.389
33	2	0	0	1	1	15	0	1	0	235	23	2	0.167	0.1	0.222	0.231	0	0	0	0.833	0	0.178
25	1	0	0	1	1	20	1	1	0	51.7	25	12	0.417	0.7	0.333	1	0.5	0.833	0.857	0.5	0.5	0.633
44	2	1	1	1	1	25	1	1	0	258.5	0	16	1.083	0.8	0.333	1.846	1.5	1	0.286	1	0.7	0.978
54	2	0	0	1	1	20	0	1	0	329	0	11	0.583	1.1	0.556	0.538	0.6	0.667	0	0.5	0.4	0.556
44	2	0	0	0	1	25	0	1	0	1527.5	25	12	1.333	1.2	0.556	1.154	0.7	1.5	0.143	0.5	0.3	0.889
25	1	0	0	0	1	30	0	1	0	164.5	25	4	0.417	0.8	0.111	0.615	0.3	0.333	0	0.5	0.3	0.4
30	2	0	0	1	1	15	0	1	0	117.5	24	12	0.667	0.9	0.222	1.077	0.6	1.333	0.571	1.833	0.3	0.844
53	2	0	1	1	1	20	0	1	0	141	0	2	0.167	0.1	0.111	0	0.1	0	0	0.167	0	0.067
29	1	0	0	0	1	20	3	1	0	235	25	14	0.667	0.6	0.111	0.077	0.6	1.167	0.286	0	0.3	0.433
52	1	0	1	0	1	6	0	1	0	94	20	22	1.25	2.4	1.556	2.077	1.1	0.333	0.429	0.833	1.7	1.489
35	2	0	0	1	1	10	0	1	0	329	25	11	1.083	1.3	0.111	0.692	0.3	0.5	0	0.167	0.3	0.533
23	2	0	0	0	1	20	0	1	0	28.2	25	6	0	0.1	0	0	0	0	0	0	0	0.011
43	1	0	1	0	1	10	1	1	0	540.5	5	16	1.417	1.1	0.444	1.462	0.8	0.333	0.429	0.5	0.5	0.911
29	1	0	0	1	1	10	0	1	0	399.5	22	9	0.333	0.2	0.222	0.692	0.3	0.667	0	0.5	0.3	0.344
27	1	0	0	1	1	20	0	1	0	188	25	12	0.417	0.3	0.333	0.462	0.2	0.167	0.143	0.833	0.4	0.367
23	2	0	0	1	1	10	0	1	0	329	15	12	0.75	0.9	0.444	0.769	0.4	0.667	0.143	0.5	0.3	0.556
34	1	0	0	1	1	10	0	1	0	258.5	21	13	0.5	1.1	0.444	0.385	0.1	0.167	0	0.333	0.1	0.4
27	1	0	1	0	1	20	0	1	0	282	19	26	1.333	2	1.556	1.385	1.6	0.833	0.571	0.833	0.6	1.322
47	2	0	0	1	0	0	0	1	0	117.5	25	8	0.083	0.1	0.222	0.385	0.2	0.333	0	0.167	0.1	0.178
41	1	0	0	1	0	0	0	1	0	376	23	15	0.5	0.8	0.333	0.615	0.3	0.667	0.286	0.333	0.1	0.522
32	1	0	1	0	0	0	4	1	0	188	5	26	0.667	0.8	1.333	1.769	0.8	1.5	0.286	1.167	0.8	1.022
33	1	0	0	1	1	20	0	0	1	225	24	6	0.833	0	0.333	0.154	0.5	0.5	0	0.167	0.1	0.311
21	1	0	0	1	1	25	3	1	0	211.5	16	14	2.167	3.2	2.778	2.154	2.1	0.667	2.429	2	1.8	2.144
51	2	0	0	0	1	15	4	0	1	450	15	20	1.083	1.2	1.222	2	1.1	0.167	0.714	1.5	0.7	1.2
44	1	0	0	1	1	5	1	1	0	141	5	15	0.5	1	0.667	0.462	0.5	0.5	0.857	0.167	0.2	0.556
36	1	0	0	1	1	8	2	1	0	211.5	25	10	0.417	0.6	0.444	0.385	0.3	0	0.143	0.167	0.2	0.311
38	1	0	0	1	1	15	0	1	0	164.5	13	7	1	1.3	0.889	0.692	1	0.5	0	0.833	0.4	0.733
27	2	0	0	1	1	20	2	1	0	235	5	15	1	1.3	0.667	1	0.6	0.833	0.429	1	0.9	0.922
18	1	0	0	1	1	6	1	0	1	150	19	9	0.917	1.5	1.667	1.615	1.3	1.667	1.286	1.333	1.6	1.444
24	1	0	0	0	1	20	4	1	0	282	0	12	1.917	1.6	1.889	1.769	1.6	1.667	1.143	1.333	1.8	1.678
24	1	0	0	0	1	25	3	1	0	164.5	21	12	1.25	2.2	1.444	1.846	1.6	2.5	1.857	1.833	1.2	1.622
21	1	0	0	1	1	25	3	1	0	211.5	18	16	2.583	3.6	3	2.923	2.9	1.5	3.143	2.5	3.5	2.867
33	2	1	0	0	0	0	4	0	1	187.5	9	17	0.417	0.3	0.222	0.308	0.2	0.667	0.143	0.5	0.1	0.333
49	2	0	0	1	1	10	1	1	0	658	16	20	1.833	1.8	0.778	2.385	1.7	1.167	0.714	1.833	2	1.733
27	2	1	0	0	1	20	1	1	0	141	23	27	1.833	2	2.444	2.231	2	1.833	0.857	2	1.5	1.889
29	1	0	0	0	1	20	2	0	1	900	25	26	2.583	1.2	0.556	2	2	0.667	0.857	1.333	1.7	1.633
48	1	0	0	0	1	10	0	1	0	235	25	8	0.333	0.7	0.778	0.538	0.3	0.333	0.286	0.833	0	0.433
33	1	0	0	1	1	20	0	1	0	117.5	23	17	0.5	0.5	0.667	0.692	0.4	1	0.286	0.833	0.2	0.578
28	2	0	0	0	1	15	4	1	0	141	24	15	1.167	1.1	1.333	2.077	1.3	1.333	0.429	1	1	1.311
54	1	1	1	1	1	30	0	1	0	235	0	9	0.333	0.3	0.222	0.692	0.2	0.333	0	0.333	0.3	0.367
25	1	0	0	0	1	20	0	0	1	300	24	8	0.833	0.3	0	0.308	0.3	0.667	0	0.333	0.4	0.389
35	1	1	0	1	0	0	0	1	0	188	25	13	1.5	1.3	0.444	0.846	0.9	0.667	0	0.333	0.6	0.789
26	2	0	0	1	1	25	0	0	1	450	25	10	1	0.9	0.444	0.692	0.3	0.167	0.143	1	0.5	0.622
29	1	1	1	0	1	20	1	0	1	150	20	14	2	0.7	1.222	0.846	1.1	0.833	0.143	0.667	0.4	0.956
35	1	0	0	0	1	15	3	1	0	141	15	28	0.75	2.1	1.778	2.308	1.8	1.5	0.857	2.167	1.4	1.689
41	1	0	0	1	0	0	0	0	1	234.4	19	19	1.583	1.3	1.111	1.462	0.6	1.667	0.143	0.667	0.4	1.033
34	2	0	0	1	1	6	0	1	0	305.5	23	12	0.833	1.8	0.556	1.154	0.5	0.167	0.286	0.833	0	0.756
49	2	1	0	0	0	0	4	1	0	282	10	14	0.833	2	1.778	1.231	0.9	0.167	0.714	1.667	1.4	1.156
43	1	0	1	0	1	15	1	1	0	188	25	12	0.333	0.3	0.667	0.923	0.4	0.833	0	0.5	0.5	0.511
52	1	1	1	0	1	14	0	0	1	300	25	14	0.75	0.5	0.222	0.923	0.6	1.333	0	0.333	0.1	0.589
39	1	0	0	0	1	15	2	0	1	225	25	20	0.25	0.5	0.111	0.462	0.7	1.333	0	0.167	0.1	0.389
31	1	0	0	1	1	20	0	0	1	225	24	7	0.167	0.8	0.556	0.615	0.5	0.333	0	0.833	0.1	0.489
55	2	1	0	1	1	20	0	1	0	47	14	5	0.667	0.7	0.889	0.231	0.4	0.667	0.143	1.167	0.1	0.5
34	1	0	0	0	1	12	1	1	0	282	9	15	0.333	0.2	0.222	0.308	0.2	0	0.143	0.5	0.2	0.233
29	2	0	0	0	1	15	0	1	0	235	21	13	0.583	1.4	0.444	1.077	0.3	0.5	0.429	1	0.5	0.744
30	1	0	0	1	1	20	0	1	0	235	14	11	0.5	0.9	0.222	0.769	0.1	0.667	0	0.167	0.1	0.444
56	3	0	0	1	1	18	3	0	1	75	0	10	1.833	1.1	0	0.846	0.6	0.167	0.571	1.167	1	0.967
32	1	0	0	1	1	25	1	1	0	211.5	0	13	1	1	1.222	1.462	0.5	0.333	0.143	0.667	0.8	0.911
47	1	0	0	1	1	15	0	1	0	282	25	12	0.667	0.7	0.778	0.692	0.3	0.833	0	0.833	0.6	0.678
28	2	0	0	1	1	20	0	0	1	150	25	11	0.167	0	0.111	0.154	0.4	0.167	0	0.167	0	0.133
41	2	0	1	1	1	20	4	1	0	329	0	31	1.333	2.8	2.222	2.769	2.3	1.667	0.571	1.667	1.7	2.011
27	2	0	0	0	1	15	1	1	0	799	14	9	0	0.3	0	0.692	0.3	0	0.143	0	0.2	0.233
26	2	0	0	1	1	30	0	0	1	600	21	10	0.917	0.6	0.111	0.308	0.2	0.333	0	0.333	0.2	0.378
37	1	1	1	0	1	20	4	1	0	446.5	20	5	0.083	0.6	0.444	0.154	0.4	0.667	0	0.5	0.3	0.344
45	2	0	0	1	1	20	0	1	0	470	0	12	0.667	0.9	1.667	1	0.3	1	0.143	1.667	0.1	0.833
36	1	1	0	1	1	30	0	1	0	423	25	8	0.75	0.7	0.222	0.615	0.5	0.167	0	0	0.1	0.389
27	2	0	0	1	1	10	0	1	0	399.5	25	6	1.083	1.1	0.667	0.538	0.1	0.667	0	0.5	0.4	0.6
38	1	1	0	1	1	15	2	1	0	51.7	25	13	2.083	2.2	1.778	1.615	1.6	2.167	2	1.667	1.7	1.867
31	2	1	1	1	1	10	0	0	1	300	23	6	0.167	0.9	0.222	0.077	0.3	0.5	0	0.167	0	0.289
25	2	0	0	1	1	10	0	0	1	750	24	10	0.667	0.8	0.222	0.538	0.5	0.333	0.429	0.833	0.2	0.522
34	1	0	1	0	1	20	0	1	0	282	25	18	0.667	0.9	1.444	0.923	0.4	1.333	0	1.167	0.3	0.756
29	1	0	0	1	1	20	0	0	1	600	20	15	0.833	1	0.444	0.615	0.1	0.167	0	0.667	0.5	0.578
26	2	0	0	1	1	20	0	1	0	282	24	12	0.083	0.6	0.889	0.615	0.5	0.5	0	0.833	0.1	0.511
47	1	1	1	1	1	20	0	0	1	150	25	7	0.25	0	0.111	0.077	0	0	0	0	0	0.056
35	1	0	0	0	1	20	3	1	0	564	23	12	1.167	1.7	1	1.462	1.9	0.5	0.714	1.333	0.7	1.2
28	2	0	0	1	1	10	0	1	0	70.5	25	6	1.583	0.3	0.667	0.385	0.6	0.167	0.143	1	0.1	0.567
23	2	0	0	1	1	15	0	0	1	150	21	9	0.167	0.8	0.778	0.692	0.6	0.5	0	0.5	0.4	0.544
56	1	0	0	0	1	10	0	1	0	141	16	18	0.667	0.3	0.222	0.615	0.2	0.333	0	0.5	0.1	0.356
41	1	0	0	0	1	20	0	0	1	675	25	14	0.667	0.9	0.444	0.769	0.4	0.333	0	0.5	0.4	0.578
46	2	0	0	1	1	20	0	1	0	329	25	12	1	0.3	0.222	0.615	0.3	0.5	0.143	1	0.3	0.489
35	2	0	0	0	1	8	4	0	1	225	15	9	1	0.5	0.222	0.308	0.2	0.167	0.143	0.667	0.3	0.444
41	2	0	0	1	1	15	0	1	0	282	20	20	2.5	2	1.222	2.846	2.4	0.333	0.429	1.333	2.2	1.9
27	1	0	0	1	1	8	0	0	1	150	19	12	0.417	0.6	0.556	0.308	0.5	0	0	0.333	0.1	0.333
29	1	0	0	0	1	6	0	1	0	376	23	11	2.167	1.8	1.222	1.692	1.8	1.667	0.714	1.167	0.9	1.522
31	1	0	0	1	1	30	0	1	0	47	0	11	0.083	0	0.556	0.462	0.2	0.5	0	0.333	0.8	0.344
34	1	0	0	0	1	12	2	1	0	329	15	12	1.583	1.2	0.667	1.231	0.6	0.167	0.286	1.5	0.2	0.867
21	1	0	0	0	1	12	0	1	0	94	24	13	0.167	0.3	0.444	0.462	0.2	0.167	0	0.5	0	0.289
24	1	0	0	0	1	10	0	1	0	235	23	7	0	0.2	0	0	0	0	0	0.333	0	0.067
52	1	1	0	0	1	12	0	1	0	94	13	24	2	2.6	1.556	2.385	1.5	2.167	0.714	1.667	1.7	1.911
29	1	0	0	1	1	40	0	1	0	211.5	23	11	1.083	0.4	0.667	1	0.7	1.167	0	1.333	0.5	0.833
42	1	0	0	0	1	10	0	1	0	94	25	14	0.417	0.6	0.222	0.154	0.3	0.167	0.143	0.5	0.4	0.333
32	2	0	0	1	1	10	0	1	0	94	22	7	1.417	1.4	1.889	1.385	1.6	1.667	1.429	1.5	2.5	1.689
34	2	1	0	1	1	20	1	1	0	47	24	5	1	0.3	0.222	0.462	0.8	0.833	0	0.167	0	0.411
32	2	0	0	1	1	15	0	1	0	141	25	5	0.083	0	0.111	0.077	0	0.167	0	0	0	0.056
43	1	0	0	1	1	20	0	1	0	272.6	21	6	0.083	0	0	0	0	0	0	0	0	0.011
32	1	0	0	0	1	20	2	1	0	282	6	20	1.417	1.7	1.444	1.615	1.4	1.167	1.286	1.667	1.6	1.5
46	2	0	1	0	1	20	0	1	0	56.4	22	10	1	1.1	0.667	0.692	0.8	0.5	0.286	0.5	0.8	0.756
31	1	0	0	1	1	10	0	1	0	56.4	25	12	1	0.7	0.222	0.385	0.4	0.833	0.429	0.333	0.3	0.556
27	2	1	0	1	1	24	0	1	#NULL!	235	22	23	2.083	0.9	0.556	1.077	1.2	1.667	1.429	0.5	0.9	1.222
29	1	0	0	1	1	20	0	1	0	282	25	8	0.167	0	0.222	0	0.1	0	0	0	0	0.056
42	1	1	1	1	1	20	0	1	0	376	25	10	0.333	0	0	0.308	0.1	0.333	0	0.333	0	0.156
49	2	1	0	1	1	20	0	0	1	225	21	4	0.417	0.2	0.556	0.231	0.2	0.167	0.571	0.333	0.3	0.322
47	1	0	0	0	1	15	2	1	0	282	20	18	1.583	1.5	1.111	1.538	2.1	1.333	1.286	1.167	0.6	1.433
28	1	1	0	1	1	20	0	1	0	423	24	12	1.167	1.4	0.667	0.615	0.6	1	0	0.5	0.2	0.733
22	1	0	0	1	1	15	0	1	0	117.5	24	6	0.833	0.8	0.667	0.538	0.7	0.5	0.286	1.167	0.3	0.633
24	1	0	0	1	1	20	2	1	0	376	0	21	0.333	1.5	1.333	2.308	1.1	0.5	0	0.5	0.2	1.011
24	2	0	0	1	1	20	0	0	1	225	10	3	0.167	0.8	0.556	0.154	0.1	0	0	0.167	0.1	0.233
45	1	0	1	1	0	0	0	0	1	1500	25	16	0.583	0.7	1	1.077	0.6	1.333	0.286	1	0.6	0.756
43	1	1	0	0	1	6	0	0	1	75	24	8	0.25	0.2	0.444	0.154	0.2	0.333	0	0.333	0.2	0.278
26	1	0	0	0	1	5	0	1	0	141	23	14	0.417	0.5	0.556	0.538	0.5	0.667	0.143	1	0.1	0.522
25	1	0	0	1	1	30	0	0	1	150	19	11	0.417	0.5	0.667	0.846	0.2	0.667	0.429	0.833	0.7	0.589
52	2	0	0	1	1	18	2	0	1	75	10	13	0.917	1.2	2	1	1.2	0.333	1.429	1	0.4	1.033
36	2	0	0	1	1	15	0	1	0	329	25	12	0	0	0	0	0.1	0	0	0	0.1	0.022
47	1	0	0	0	1	18	4	1	0	117.5	19	18	2.417	1.6	0.889	1.154	1.6	2.333	1.286	1.167	2.4	1.722
38	2	0	0	1	1	15	0	1	0	94	21	9	0.667	0.3	0.667	0.538	0.5	0.167	0.429	0.5	0.2	0.478
45	1	0	0	1	0	0	0	1	0	141	8	19	0.25	0.1	0.444	0.385	0.2	0.167	0	0	0	0.211
54	1	0	0	1	1	10	2	1	0	94	25	0	0.083	0	0	0	0	0	0	0	0	0.011
30	2	1	0	0	1	30	0	1	0	42.3	11	13	0.333	0.6	0.333	0.462	0.2	0	0	0	0.1	0.278
27	3	0	0	1	1	40	0	1	0	352.5	25	12	0.833	0.6	0.333	0.385	0	0.167	0	0.5	0.3	0.356
49	1	0	0	1	1	20	0	1	0	376	25	14	0.167	0.2	0.444	0.231	0.2	0.167	0	0.333	0.1	0.211
54	1	0	0	0	1	30	0	1	0	235	24	12	0.583	0.7	0.889	0.385	0.3	0.5	0	0.833	0.2	0.444
45	1	0	1	1	1	18	0	1	0	70.5	0	11	1.917	1	1.444	1.231	1	0.333	0.143	1.167	0.3	1.011
49	1	0	0	0	1	23	0	1	0	329	25	7	0.167	0.3	0.444	0.615	0.2	0.333	0.143	0.5	0	0.322
47	2	0	1	1	1	20	2	0	1	150	24	8	0.917	0.4	0.778	0.769	0.7	0.333	0.286	0.5	0.4	0.7
28	1	0	0	1	1	5	2	1	0	141	13	21	2.333	2	1.556	2	1.7	1.333	0.714	1.667	2	1.789
24	2	0	0	0	1	15	4	0	1	75	0	11	0.083	1	0.444	1.538	0.5	0.5	0	0.5	0.7	0.633
37	1	0	0	0	0	0	0	1	0	423	25	31	1.333	2.4	0.889	2.385	1.2	0	0.571	2	0.2	1.433
29	2	0	0	0	1	11	0	1	0	188	25	12	0.417	0.4	0.222	0.385	0.5	0.5	0.143	0.333	0.3	0.344
33	1	1	0	1	1	15	2	0	1	150	24	9	0.833	0.4	0.111	0.462	0.4	0.167	0	0.167	0.6	0.433
28	2	0	0	1	1	25	0	1	0	141	25	22	0.75	1.5	0.444	1.154	1	1.167	0.143	1.5	0.8	0.944
47	1	1	0	1	1	20	2	1	0	141	16	22	1.083	1.3	0.778	1.308	0.8	1.333	0.429	1.167	1.7	1.156
49	2	0	0	1	0	0	0	0	1	150	23	18	0.667	2.1	0.667	1.154	1.2	0.167	0.286	1.333	1	1.011
56	1	0	0	1	1	25	0	1	0	141	14	13	1.083	1.3	1.556	1.154	1	0.667	0.714	0.667	1.2	1.056
26	1	0	0	1	1	30	0	1	0	329	23	14	0.667	0.4	0.778	0.538	0	0.167	0.143	0.5	0.3	0.444
47	1	0	1	0	1	20	1	1	0	235	15	20	1.667	1.7	1.556	1.769	1.8	1.833	1.857	1.667	1.6	1.7
45	1	0	1	0	1	20	0	1	0	235	22	19	1.25	1.1	0.444	0.692	0.8	0.167	0.143	0.333	0.2	0.678
40	1	0	0	0	1	10	0	1	0	352.5	0	19	1.917	1.6	1.667	1.692	1.5	2	1.143	2.333	1.6	1.7
44	1	1	1	1	1	8	0	1	0	305.5	25	11	0.917	0.4	0.333	0.385	0.6	0.667	0.143	0.5	0.1	0.444
28	1	0	0	1	1	12	0	1	0	188	20	9	0.5	0.3	0.222	0	0.1	0.167	0	0.333	0	0.189
33	2	0	0	1	1	6	0	0	1	225	10	7	0.833	0.6	0	0.615	0.6	0.667	0.286	1	0.6	0.589
39	1	1	0	1	1	8	0	0	1	150	12	21	1.75	2.2	1.889	1.769	1.2	0.5	0.286	1.333	0.8	1.389
50	1	0	0	1	1	30	0	0	1	300	25	14	0.75	1.2	0.222	1.077	1.2	1.333	0.143	0.333	0.5	0.8
25	1	0	0	1	1	3	0	1	0	94	25	5	0.417	0.6	0.444	0.385	0.3	0.333	0	0.5	0.1	0.356
32	2	0	0	1	0	0	1	1	0	70.5	21	10	0.167	0.4	0.333	0.385	0.4	0.5	0	0.167	0.5	0.344
28	1	0	0	0	1	12	0	1	0	141	22	23	3.083	2.3	1.889	2.846	1.6	2.333	0.571	1.667	2.2	2.267
26	1	0	0	0	1	18	2	1	0	188	25	6	0.5	0.5	0.222	0.308	0.7	0.333	0	0.667	0.2	0.367
43	1	0	0	0	1	15	0	1	0	141	23	15	0.417	1.4	1.222	0.923	0.7	0.833	0.143	0.833	0.2	0.744
36	1	0	0	1	1	3	1	1	0	258.5	25	9	0.167	0.2	0.111	0.231	0.2	0.167	0	0.5	0.3	0.2
40	1	1	0	1	1	10	1	1	0	258.5	16	9	1.25	0.7	0.333	0.923	0.8	0.333	0	0.333	0.3	0.633
35	2	0	0	1	0	0	0	0	1	150	23	10	0.833	0.9	0.889	0.923	0.5	0.333	0.286	1.167	0.4	0.689
45	2	0	0	0	1	18	2	1	0	188	21	11	1.167	0.3	0.444	0.615	1.4	0	0	0.167	0.1	0.578
46	2	1	0	0	1	20	2	0	1	225	20	11	0.333	1.6	0.778	1.231	0.7	0.167	0	0.667	0.8	0.811
61	1	0	0	0	1	19	2	1	0	141	14	23	1.667	1.5	1.333	2	2.1	1.5	0.429	1.333	1	1.522
29	1	0	0	0	1	15	0	1	0	376	0	16	0.917	1.3	0.556	1.308	0.6	0.333	0	0.667	0.7	0.822
35	1	0	0	0	1	20	4	1	0	188	24	12	0.417	0.9	0.333	0.615	0.5	0.333	0.286	0.667	0.3	0.544
44	2	0	0	1	1	20	0	0	1	150	20	7	0.333	0.6	0.778	0.385	0.4	0.167	0.143	0.5	0.5	0.422
31	1	0	0	0	1	10	2	1	0	188	25	11	0.25	1.1	0	0.769	0.4	1.667	0.286	0.667	0.3	0.556
39	2	0	0	1	1	10	0	1	0	117.5	18	16	0.417	1.4	0.667	1.154	1.8	1.5	0.143	1.333	0.5	0.989
45	1	1	0	0	1	12	0	0	1	150	25	23	0.667	1.5	0.222	1.231	0.4	0.5	0.143	0.667	0.4	0.711
40	1	1	0	0	1	30	0	1	0	51.7	24	20	2.333	2.1	2.667	2.385	2.2	2.5	1.857	3.167	2.2	2.311
57	1	0	0	0	1	30	0	0	1	150	23	26	1.583	0.9	0.333	1.538	1	1.167	0.286	1.667	1.2	1.156
41	1	0	0	0	1	20	0	1	0	94	14	15	1.833	0.4	1.222	1	0.8	0.333	0.143	1.333	1.3	1.078
23	2	0	0	1	1	30	0	1	0	352.5	0	10	0.917	0.8	1.778	1.615	0.8	0.333	0.429	0.667	0.9	0.978
42	2	0	0	0	1	15	0	1	0	117.5	25	12	0.333	0.1	0.222	0.308	0.4	0.167	0	0.167	0.3	0.267
41	1	0	0	0	1	20	0	1	0	940	25	8	1.167	1	0.556	0.462	0.7	0.667	0	1.167	0.4	0.722
48	1	0	0	0	1	15	0	1	0	470	22	12	0.75	0.5	0.222	0.385	0.3	0.333	0.286	0.667	0.3	0.4
54	1	0	1	1	1	10	0	1	0	470	21	11	1.083	1	0.556	0.923	0.9	0.5	1.143	0.333	0.7	0.8
42	1	0	0	0	1	20	0	0	1	937.5	25	10	0.25	1.2	0.333	0.462	0.7	0.333	0.286	0.833	0.3	0.511
39	2	0	0	0	1	10	0	1	0	423	22	15	0.917	0.5	0.222	0.462	0.6	0.5	0.143	0.667	0.1	0.478
51	2	0	1	0	1	15	2	1	0	376	25	14	1	0.5	0.556	1	0.8	0	0.143	1.667	0.3	0.722
52	1	0	1	0	1	10	1	1	0	141	15	12	0.083	0.3	0.111	0.462	0.4	0	0	0.833	0.4	0.322
36	1	1	1	1	1	10	0	0	1	300	16	5	0.667	0.1	0	0.077	0.2	0	0.143	0.167	0	0.189
42	1	0	0	1	1	20	0	1	0	164.5	16	6	1.25	0.4	0.222	0.538	0.3	0.333	0	0	0.3	0.456
56	1	0	0	0	1	30	2	1	0	141	7	9	0.583	1	0.444	0.692	0.5	0.5	0.286	0.833	0.5	0.611
33	3	1	0	1	1	5	0	1	0	235	22	11	0.667	0.8	0.667	0.769	0.3	1	0.286	1	0.3	0.656
38	1	0	0	0	1	13	0	1	0	56.4	25	11	1.333	2.3	2.111	1.846	1.9	0.833	1.143	2.167	1.6	1.689
28	1	1	0	1	0	0	0	1	0	940	19	11	0.167	0.3	0.111	0.231	0.1	0	0	0.167	0	0.122
52	1	0	1	1	1	15	2	1	0	611	0	9	0.833	1.1	0.889	0.846	0.5	0.167	0	0.5	0.3	0.622
36	1	1	1	1	1	15	0	0	1	75	25	10	0.417	0.5	0.222	0.308	0.3	0.167	0.143	0.833	0.3	0.389
41	1	0	0	0	1	20	0	1	0	188	0	17	1.583	1.8	1.889	2	1.6	2	1.143	1.167	1.1	1.622
45	1	0	0	1	1	30	0	1	0	564	19	22	0.917	0.5	0.111	0.538	0.5	0	0	0.167	0	0.378
31	3	0	0	1	1	6	2	1	0	141	17	7	0.417	0.6	0	0.615	0	0.167	0	0	0	0.233
29	1	0	0	1	1	20	0	1	0	188	20	18	1.167	1.1	1.222	1.462	1	0.5	0.143	0.833	0.9	0.989
31	2	0	0	0	1	10	0	1	0	70.5	0	17	0.417	0.7	0.778	1.077	0.5	0.333	0.571	0.667	0.7	0.667
51	1	0	0	1	1	20	0	0	1	75	25	11	0.917	0	0	0.154	0	0	0.286	0	0	0.189
33	1	0	0	0	1	40	2	1	0	658	6	19	0.833	1.6	0.667	1.077	0.4	0.5	0.286	0.667	0.9	0.811
37	2	0	1	1	1	5	0	1	0	103.4	23	28	0.5	0.7	0.778	1	0.6	1.167	0.286	1	0.5	0.711
34	2	0	0	0	1	10	0	0	1	19	24	17	1.667	1.5	1.889	3	1.6	0.833	0.143	2.5	1.8	1.778
41	1	0	1	1	1	20	1	1	0	752	0	9	0.333	0.3	0.222	0.692	0.2	0	0	0.167	0.1	0.256
51	2	0	0	1	1	20	2	1	0	940	0	11	1	1.3	2	1.231	0.9	1.5	0.429	2.167	1	1.267
43	1	0	0	1	0	0	0	0	1	75	19	15	1.333	1	1.222	0.846	0.4	0.667	0.857	0.833	0.8	0.889
31	2	0	0	1	1	10	2	1	0	423	24	6	0.667	0.1	0	0.462	0.3	0.167	0	0.667	0.2	0.389
47	1	1	1	1	1	20	0	1	0	869.5	20	12	1	0.5	0.333	0.385	0.3	0.167	0	0.667	0.3	0.5
43	1	0	0	0	1	30	2	1	0	423	25	11	1.333	1	0.333	1	0.3	0.5	0	0.333	0.5	0.689
60	2	0	1	1	0	0	2	1	0	56.4	17	11	0.833	0.6	0	0.385	0.7	0.167	0	0	0	0.411
51	2	1	1	1	1	10	0	1	0	56.4	25	14	1.083	0.3	0.667	0.538	0.7	1	0.286	0.667	0.4	0.722
48	1	0	0	0	1	15	2	1	0	940	0	6	0.25	0.8	0.667	0.308	0.7	0.667	0.429	0.833	0.7	0.567
26	1	0	0	1	0	0	0	1	0	188	25	13	0.5	0	0.111	0.462	0.1	0	0	0.167	0.1	0.233
33	1	0	0	0	1	3	2	0	1	675	25	9	0.167	0.6	0.667	0.308	0.8	0.833	0	0.833	0.5	0.467
52	1	0	0	0	1	6	0	1	0	564	8	6	0.583	0.6	0.667	0.308	0.4	0.167	0	0.833	0.3	0.456
34	2	0	0	0	1	20	0	1	0	705	25	26	3.75	2.8	2.556	3	3.2	3.833	2.857	2.667	1.6	2.956
34	1	0	0	1	1	10	0	0	1	225	22	6	0.083	0.2	0.111	0.077	0.1	0.167	0	0.333	0	0.111
57	1	0	0	0	1	20	2	1	0	94	7	12	2.083	0.9	0.444	1.692	1.2	0.833	0.429	1	0.3	1.1
31	1	0	0	0	1	7	0	1	0	211.5	25	11	0.667	0.7	0.222	0.231	0.3	0.333	0.286	0.167	0	0.311
62	2	0	0	0	1	10	2	1	0	1222	22	18	0.75	1.7	1.444	1.462	1	1.167	0.429	2.333	1	1.3
48	1	1	0	0	1	20	1	1	0	940	0	16	1.5	1.2	1.111	1.154	0.9	1	0	0.667	0.6	1
29	2	0	0	0	1	10	2	0	1	300	20	12	0.75	1.1	0.556	1.385	0.7	0.167	0.143	0.5	0.6	0.711
52	2	0	0	0	1	13	2	0	1	75	22	21	2	2.2	0.667	2.231	1.2	1.667	0.286	1.333	0.6	1.511
42	1	0	0	0	1	15	0	0	1	450	17	0	0.5	0.7	0.333	1.231	0.5	0.833	0	1	0.1	0.644
32	2	0	0	1	1	15	0	1	0	376	22	8	0.083	0.1	0.333	0.385	0.3	0.333	0.143	0.333	0.1	0.222
50	3	0	0	0	1	20	2	1	0	658	24	16	1.333	0.9	0	1.462	1.1	0.833	0	0.833	0.3	0.878
58	1	0	0	0	1	30	0	1	0	235	9	7	2.75	1	0.333	1.077	0.5	0.167	0.143	0.333	0.1	0.833
37	1	1	0	1	1	20	0	1	0	423	25	9	0.167	0.2	0	0.462	0	0.167	0	0.5	0.1	0.167
42	1	1	0	0	0	0	0	0	1	150	24	5	0.083	0.1	0.111	0.308	0.2	0	0	0.167	0	0.133
48	1	1	0	1	1	4	0	1	0	1175	0	7	0.25	0.2	0.111	0.154	0	0	0	0	0.1	0.122
29	1	0	0	0	1	11	0	1	0	470	24	14	0.25	0.8	0.667	0.769	0.8	1.167	0.286	0.833	0.6	0.744
56	1	0	1	0	1	40	0	1	0	282	0	14	0.167	1.1	0.889	1.231	0.3	1.333	0.143	1.667	0.8	0.811
51	1	0	0	1	1	20	0	1	0	282	9	8	0.333	0.2	0.333	0.231	0.5	0.667	0	0.167	0.1	0.311
59	1	0	1	0	1	15	0	1	0	235	0	23	3.083	1.9	2.111	2.385	2	1.167	0.571	1.833	1.7	2.022
31	2	0	0	1	1	15	0	1	0	164.5	0	6	0.083	0.3	0.444	0.538	0.1	0	0	0.333	0.3	0.233
25	1	0	0	1	1	10	0	0	1	300	24	10	0.25	0.3	0.222	0.462	0.3	0.167	0.143	0.5	0	0.256
22	1	0	0	0	1	20	2	1	0	65.8	22	7	0.5	1.1	2.111	1.692	0.7	1	0.143	1.667	1.1	1.178
32	1	0	0	1	1	10	2	1	0	517	23	19	0.5	0.6	0.667	1.462	0.7	0.833	0.286	0.833	0.4	0.8
42	1	0	1	1	1	15	0	1	0	658	19	9	1.083	0.1	0.222	0.846	0.4	0.167	0	0.167	0.3	0.456
60	1	0	0	0	0	0	0	0	1	75	10	8	0.583	1.4	2.111	1.462	1.3	0.833	0.429	1.333	1.6	1.244
36	2	0	0	1	1	20	0	1	0	117.5	7	8	0.833	0.5	0.444	0.692	0.5	0.5	0.286	0.167	0.8	0.578
35	1	0	0	1	1	5	2	1	0	235	21	6	0.833	0.6	1	0.846	0.9	0.167	0.429	0.333	1	0.733
36	1	0	0	1	1	20	0	1	0	329	0	16	2.75	3.2	3	3.077	3.1	3	3	3	2.9	3
34	1	0	0	1	1	15	0	1	0	470	15	20	1.75	2	2.111	2	2	2.333	1.429	2.5	2.3	2.044
52	1	0	0	1	1	5	0	1	0	94	25	8	0.417	0.3	0.333	0.385	0.1	0.333	0.143	0.167	0	0.256
40	1	0	0	0	1	25	2	1	0	164.5	15	14	0.75	0.8	0.778	1.308	0.2	1	0.143	1	0.5	0.767
33	1	0	0	0	0	0	4	1	0	705	0	17	0.917	1.7	1.889	1.692	1.5	0.333	1.714	1.5	1.6	1.433
21	1	0	0	0	1	50	0	1	0	376	25	12	0.083	0.2	0.889	0.385	0.1	1.5	0	1.833	0.3	0.511
61	1	0	1	1	1	20	0	1	0	94	0	19	1.833	1.5	1.889	1.462	1.7	1.833	1.143	1.833	0.9	1.544
25	1	0	0	0	1	20	2	1	0	235	9	7	0.833	1.3	1.444	0.692	0.5	1.5	0.857	2.667	1.2	1.111
40	2	0	0	1	1	5	2	1	0	352.5	17	6	0.75	0.6	1.222	0.615	0.6	0.5	0.143	1.333	0.6	0.689
46	1	0	0	1	1	20	0	1	0	94	24	8	0.167	0.6	0.889	0.385	0.4	0.833	0.429	0.833	0.4	0.522
33	1	0	0	0	1	15	2	1	0	47	25	14	1	0.7	0.778	0.692	0.7	0.167	0.143	0.333	1.1	0.7
41	1	1	0	1	1	25	0	1	0	23.5	24	19	1.167	0.9	0.556	0.615	0.9	0.667	0.143	1.333	0.5	0.833
48	1	0	0	0	0	0	0	1	0	517	25	17	1.5	2.2	1.222	2.538	1.4	1.167	1.429	1.5	1.3	1.733
65	1	0	0	0	1	15	2	1	0	235	0	16	2	1.4	2.222	2	1.3	2.333	0.857	1.833	1	1.7
45	1	0	0	0	1	18	1	1	0	56.4	23	26	0.917	1.2	0.889	1.154	0.5	0.5	0.429	1	0.8	0.922
31	1	0	0	0	1	20	2	1	0	294	0	20	0.833	1.1	0.889	1.462	0.9	0.833	0.429	0.667	0.9	0.933
42	2	1	0	1	0	0	2	1	0	9.4	24	16	1.583	1.7	1.222	1.538	1.2	1.167	0.714	2.333	1.1	1.411
66	1	0	1	1	1	20	0	1	0	352.5	0	11	0.917	0.8	1.444	1.154	0.8	0.333	0.857	1.333	0.7	1
46	1	1	0	1	1	20	0	1	0	235	25	10	0.5	0.5	0.333	0.538	0.2	0	0	0.833	0	0.344
45	1	0	0	1	1	10	0	1	0	94	24	9	0.917	1.5	0.556	1.615	0.9	1.167	0	0.833	1.4	1.078
52	1	0	0	0	1	18	0	1	0	470	20	18	1.667	0.9	0.889	1.692	0.9	0.667	0.143	1.667	0.3	1.089
22	1	0	0	1	1	20	0	1	0	470	23	12	1.25	0.7	0.333	0.308	0.6	0.5	0.429	1	0.2	0.589
33	2	0	0	1	0	0	2	1	0	188	25	10	0.583	0.6	0.222	0.231	0.3	0.333	0.143	0.167	0.1	0.344
44	1	0	1	1	1	10	2	1	0	94	25	10	0.5	0.6	0.667	0.769	0.7	1.167	0	0.333	0.6	0.6
51	1	0	0	0	1	5	0	1	0	94	0	33	2.167	2.4	1.444	3.231	1.7	2.333	1.286	1.833	1.9	2.2
44	1	0	0	1	1	20	0	1	0	117.5	25	8	1.167	1.1	1.444	0.692	0.3	1.333	0	2	0.8	0.933
35	1	1	0	1	1	15	0	1	0	470	25	10	1.083	0.6	1	0.538	0.3	0.333	0.571	1.5	0.4	0.711
57	1	0	0	1	1	20	0	1	0	470	24	7	0.25	0.1	0.111	0.231	0.3	0.167	0	0.5	0.1	0.2
23	2	0	0	0	0	0	0	1	0	1175	8	15	0.333	1.5	0.778	1.308	0.8	0.667	0.143	0	0.4	0.744
33	1	0	0	0	1	7	0	1	0	188	24	9	0.583	0.7	0.333	0.846	0.3	0.667	0	0.667	0	0.433
48	1	0	1	0	1	20	1	1	0	799	25	15	0.75	1.3	1.222	1	0.6	0.333	0.143	2.5	0.3	0.878
52	2	0	0	0	1	13	2	1	0	587.5	9	10	0.5	1	0.444	1.231	0.5	0.167	0.571	1	0.5	0.678
26	1	0	0	1	1	18	1	1	0	117.5	24	5	1.25	0.9	0.667	0.692	0.9	0.5	0	1.167	0.4	0.767
28	1	0	0	0	1	12	2	1	0	141	0	10	0.167	0.5	0.778	0.769	0.5	0.667	0	1.167	0.2	0.5
32	1	0	1	0	1	10	0	1	0	587.5	25	17	2.25	1.6	1.667	1.769	2	3.833	0.571	2.833	1.3	1.956
33	2	0	0	1	1	20	0	1	0	47	25	6	0.167	0	0	0	0.1	0	0	0	0	0.033
46	1	0	0	0	1	15	0	0	1	37.5	14	9	0.5	0.4	0.333	0.462	0.3	0.5	0.143	0.5	0.3	0.378
34	2	0	0	1	1	20	0	1	0	18.8	25	11	1	0.4	0	0.462	0.4	1	0	0.667	0	0.478
28	1	0	0	1	1	10	0	0	1	375	25	10	0.583	1.1	0.333	0.769	0.3	0.333	0.143	0.833	0.2	0.556
30	1	0	0	1	1	15	0	1	0	305.5	25	8	0.5	0.2	0.333	0.154	0.1	0.5	0.286	1	0	0.278
43	1	0	0	0	1	20	1	1	0	423	0	24	1.75	1.4	1.667	2.231	1.1	1.167	0.571	2.167	1	1.489
36	1	0	0	0	1	15	0	1	0	282	22	21	1.333	1.6	1.333	1.077	1.1	1.5	0.571	1	1.6	1.278
50	1	0	0	0	1	30	0	1	0	470	25	10	1.417	1.2	1.333	2	1.1	0.5	0.857	1.5	1.1	1.322
49	2	0	0	0	1	10	0	1	0	329	24	9	0.167	0.4	0.444	0.385	0.3	0.5	0.143	0.833	0.1	0.333
40	1	0	0	0	1	15	0	1	0	141	25	11	0	0.1	0	0.077	0	0.167	0	0	0	0.044
51	1	1	0	0	1	5	0	1	0	197.4	24	18	0	0.4	0.222	0.692	0.2	0.167	0	0.167	0	0.222
29	2	0	0	0	0	0	0	1	0	188	10	13	1.167	0.7	0.778	1.462	1.2	1.167	0.143	1.667	0.9	1.089
45	1	0	0	0	1	40	2	1	0	42.3	25	19	3.083	3	2.889	3.385	3.3	3.5	2	2.833	2.8	3.056
50	2	1	0	0	1	10	2	1	0	329	25	16	0.75	1.5	0.333	1	0.7	0.333	0	1.5	0.6	0.822
38	1	0	0	1	1	10	0	1	0	141	25	7	0	0.1	0	0	0.2	0.167	0	0.167	0	0.056
29	2	0	0	1	1	20	0	1	0	188	19	8	0.333	0.1	0.111	0	0.1	0	0	0	0	0.089
47	2	0	0	1	1	10	0	1	0	188	22	18	0.833	0.2	0.111	1.077	0.4	0.167	0.143	1	0.6	0.6
40	2	0	0	0	0	0	2	1	0	23.5	11	30	3.833	3.4	3.778	3.462	3.7	4	3.286	4	3.8	3.611
28	2	0	0	1	1	20	0	1	0	329	0	11	0.333	0.8	0.778	0.538	0.2	0.333	0	0	0.4	0.4
30	1	0	0	1	1	15	0	1	0	51.7	24	10	0.583	0.6	0.333	0.385	0.4	0.333	0	0.167	0	0.333
31	2	0	1	1	1	25	0	1	0	141	24	11	0.333	0.4	0.111	0.231	0.2	0.333	0.143	0.5	0	0.3
32	2	0	0	1	1	20	2	1	0	235	25	8	0	0.1	0	0	0.1	0	0	0	0	0.022
27	1	0	0	0	1	20	0	0	1	300	22	8	1.5	2.4	0.667	0.846	1.4	1	0.143	1.167	1.5	1.256
35	2	0	0	0	1	20	4	1	0	141	15	12	1.667	1.4	1.333	2.615	1.3	0.833	0.143	1.667	0.6	1.333
28	2	0	0	1	1	20	0	1	0	235	25	10	0.333	0.3	0.333	0.538	0.3	0.833	0.143	0.5	0	0.378
39	2	0	0	1	1	18	0	1	0	282	23	4	0.333	0.4	0.556	0.385	0.7	0.5	0	0.333	0	0.356
46	1	1	0	1	1	15	0	1	0	28.2	25	7	0.5	0.9	0	0.077	0.4	0.333	0	0	0	0.244
40	1	0	0	0	1	30	0	1	0	423	7	5	0.083	0	0.333	0	0	0.167	0	0.167	0	0.078
35	1	0	1	1	1	12	0	0	1	150	24	8	0.333	0.6	0.222	0.231	0.2	0.333	0	0.667	0.4	0.311
32	2	1	0	0	1	14	0	1	0	211.5	18	17	1.083	1.3	0.444	0.538	1.1	0.167	0.143	1.5	0.4	0.778
29	2	0	0	1	1	10	0	1	0	1527.5	10	17	1.083	1.7	1.222	1.538	1.2	2.5	0.429	1.167	0.6	1.311
35	1	0	0	0	1	20	0	1	0	423	0	18	1.917	1.5	0.667	1.538	0.7	0.5	0	1.167	0.1	1.067
45	1	0	0	0	1	10	0	1	0	399.5	12	11	0.833	0.8	1.111	0.923	0.6	0.333	0.571	1	0.7	0.722
39	1	0	0	0	1	20	0	0	1	75	25	14	0.833	1.9	1.778	1	1	0.833	1.143	2	1.2	1.289
30	1	0	0	0	1	20	0	1	0	65.8	22	11	1.083	1	0.667	0.692	0.3	1	0.714	1.333	1	0.867
37	2	0	0	1	0	0	0	0	1	675	20	6	0	0	0	0	0	0	0	0	0.6	0.089
41	2	0	0	1	1	30	0	0	1	600	25	12	0.083	0.4	0.111	0	0.3	0.167	0	0.167	0.1	0.133
54	1	0	0	0	1	20	0	0	1	375	0	20	0.917	1.7	1.333	1.231	1.1	1.167	1.143	1.833	1.3	1.3
35	2	0	0	1	1	15	2	0	1	600	20	12	0	0.1	0	0	0.1	0	0	0	0	0.1
48	3	0	0	1	1	8	0	1	0	94	17	12	0.917	1.1	1	1.308	1.1	1.333	0.857	0.833	0.8	1.044
53	1	0	0	0	1	30	0	0	1	150	19	17	1.417	1	0.778	1.385	0.9	1.167	0.286	0.833	1	1.089
51	1	0	0	1	0	0	0	0	1	600	24	13	0.833	0.4	0.222	0.385	0.6	0.167	0	0	0.4	0.389
39	1	0	0	0	1	15	0	0	1	600	23	12	0.25	0.5	0.222	0.615	0.3	0.333	0.286	0.5	0.2	0.378
55	1	1	0	1	1	10	0	1	0	141	15	12	0.167	0.4	0	0.538	0.4	0	0	0.5	0.4	0.289
34	3	0	0	1	0	0	0	0	1	675	15	12	0.083	0.1	0.111	0.231	0.1	0	0	0.5	0.4	0.189
38	2	1	0	1	0	0	2	1	0	376	10	22	0.167	0.2	0.111	0.308	0.2	0.167	0	0	0.2	0.189
25	1	0	0	0	1	19	2	1	0	23.5	16	12	0.167	0.6	0.222	0.231	0.7	0.5	0	0.833	0.4	0.411
40	1	0	0	0	0	0	2	1	0	376	11	15	0.5	0.4	0.111	0.308	0.3	0	0	0	0.4	0.278
50	1	0	0	0	1	10	2	1	0	376	13	32	0.25	0.8	0	0.846	0.4	0	0.143	0	0.4	0.433
52	2	0	0	1	1	8	0	1	0	376	13	12	0.25	1.2	1.111	0.769	0.3	0.333	0.286	1	0.6	0.667
30	2	0	0	1	1	10	0	0	1	525	10	6	0.167	0	0	0.231	0.4	0	0	0	0	0.1
43	2	0	0	1	1	20	0	0	1	525	13	5	1.917	0	0	0.308	0.2	0	0	0.5	0	0.389
31	2	0	0	1	1	15	0	0	1	300	12	11	0.5	0.3	0.111	0.692	0.2	0.167	0	0.333	0.1	0.311
41	2	0	0	1	0	0	0	1	0	70.5	15	6	0.083	0.1	0.222	0	0.3	0.667	0	0.167	0.1	0.156
26	3	0	0	0	1	20	0	1	0	587.5	15	8	0.583	0.4	0.556	0.615	0.2	0	0	0.5	0.7	0.467
59	3	0	0	1	1	15	0	0	1	375	10	13	1.667	1.2	0.333	1.077	1.4	1	1	0.5	0.9	1.056
23	2	0	0	0	1	10	0	0	1	750	20	15	1.083	2.1	0.333	0.462	0.7	1.167	0.143	0.5	0.2	0.778
32	2	0	0	1	1	12	0	0	1	525	19	5	0	0.2	0	0	0	0	0	0.333	0	0.056
33	1	0	0	1	1	15	0	1	0	188	20	7	0.25	0.2	0.111	0	0.1	0	0	0.5	0.1	0.222
40	2	1	0	1	1	18	0	0	1	750	20	5	0	0	0	0	0	0	0	0	0.2	0.044
43	2	0	0	1	1	12	2	1	0	376	10	17	0.167	0.4	0.222	0.615	0.3	0.667	0	0.333	0.4	0.411
40	2	1	0	1	1	18	0	0	1	600	18	7	0.333	0.2	0.444	0.308	0.4	0	0	0.333	0.2	0.333
48	1	1	0	0	1	19	2	1	0	329	11	20	0.417	0.5	0.222	0.615	0.2	0.167	0.429	0.667	0.1	0.422
29	2	0	0	1	0	0	0	0	1	750	22	6	0	0.1	0.333	0.231	0	0.333	0	0	0	0.1
43	1	0	0	1	1	10	1	1	0	188	11	12	0.333	1.3	0.889	1.231	1.4	1.167	0.571	1.333	1.1	1.011
39	1	1	0	1	1	18	0	0	1	750	22	16	0.417	0.3	0.444	0.385	0.5	0.667	0	0	0.2	0.367
30	1	0	0	1	1	23	0	0	1	750	21	12	0.25	0.3	0.333	0.462	0.3	0.167	0	0.167	0.2	0.256
52	2	0	0	1	1	16	0	1	0	376	13	12	0.25	0.6	0.556	0.308	0.4	1.167	0	0.167	0.2	0.4
49	2	1	0	1	1	21	0	1	0	329	12	15	0.333	0.4	0.444	0.692	0.3	0.667	0	0.333	0.2	0.4
55	1	1	0	1	0	0	2	1	0	376	12	13	0.583	0.7	0.556	0.538	0.3	0.667	0.286	0.333	0.5	0.578
41	2	1	0	1	1	20	0	1	0	282	12	17	0.333	0.1	0.222	0.308	0.4	0	0	0.167	0.4	0.267
44	2	0	0	1	1	18	2	1	0	329	10	16	0.167	0.4	0	0.231	0.5	0.167	0	0	0.5	0.311
35	2	1	0	1	0	0	0	0	1	525	20	9	0	0.2	0.222	0.231	0.1	0	0	0	0.4	0.156
35	2	1	0	1	1	24	0	1	0	376	13	6	0.167	0.6	0.333	0.692	0.4	0.5	0.286	0.333	0.6	0.489
50	2	0	0	1	1	18	0	0	1	600	23	6	0	0.2	0.333	0	0.2	0.167	0	0	0.2	0.178
42	2	1	0	1	0	0	0	1	0	399.5	17	10	0.167	0.2	0.111	0.615	0.1	0	0.143	0	0	0.167
51	2	0	0	1	1	15	0	1	0	282	23	16	0	0	0	0.077	0.2	0.167	0	0	0	0.044
48	2	0	0	1	1	15	0	0	1	675	20	7	0	0.5	0.444	0.154	0.1	0.167	0.286	0	0.4	0.244
25	1	0	0	0	1	20	2	1	0	188	17	6	0.167	0	0.111	0.308	0.2	0	0	0	0.6	0.256
44	2	1	0	1	1	20	2	1	0	305.5	15	16	0.167	0.6	0.111	0.231	0.2	0.5	0	0.5	0.3	0.322
40	2	1	0	1	1	15	0	1	0	399.5	14	6	0.167	0.3	0	0.615	0.1	0.167	0	0.333	0.6	0.322
36	2	0	0	0	1	17	0	0	1	600	23	9	0	0	0.778	0.077	0	0	0	0	0.3	0.156
46	2	1	0	1	0	0	0	0	1	450	20	8	0	0.6	0	0.462	0.2	0.333	0	0	0.4	0.267
54	2	0	0	1	1	20	0	1	0	423	11	17	0.5	0.8	0	0.462	0.4	0.333	0	0.167	0.6	0.433
51	1	1	0	1	1	10	0	1	0	235	25	33	2.417	1.4	1	2.923	2.8	2.333	1.571	3	1.4	2.089
58	1	0	0	0	1	35	0	1	0	423	25	32	2	1.4	1	2.385	1.9	2.167	1	2.667	1.7	1.911
40	1	0	0	1	1	20	0	1	0	65.8	22	7	0.333	0.2	0.222	0.231	0.1	0.167	0.143	0.5	0	0.189
45	1	0	1	1	1	30	0	1	0	141	18	31	1.917	2	2.222	3.231	2.5	1.5	0.571	1.333	2.3	2.133
43	2	1	0	1	1	10	0	1	0	352.5	24	25	1.75	1.9	1.222	1.615	1.8	1.333	1.714	1.833	2.1	1.767
45	1	0	0	1	1	30	0	1	0	211.5	25	16	2.25	1.6	2	1.615	1.4	1.167	0.571	1.333	1.5	1.556
47	1	0	0	1	1	10	0	0	1	225	25	7	0.667	0.5	0.889	0.462	0.3	0	0.143	0.333	0.1	0.422
49	2	1	0	1	1	20	0	0	1	150	25	12	0.667	0.3	0.333	0.538	0.4	0.167	0.143	0.833	0.4	0.478
52	2	1	1	0	1	15	0	1	0	376	19	7	0.417	0.1	0.222	0.385	0.2	0.167	0	0.833	0	0.256
38	1	0	0	0	1	40	0	1	0	846	24	22	1.75	2.2	3.333	3.462	3.6	3	1.714	3.833	1.5	2.711
35	2	0	0	0	1	10	2	1	0	94	24	30	2.417	2.9	1.889	2.769	2.8	4	0.857	2.667	2.5	2.522
29	1	0	0	0	1	20	2	1	0	376	14	21	0.75	0.4	0.111	0.385	1	0	0.429	0.833	0.4	0.556
40	3	1	0	0	1	15	0	1	0	235	5	26	1.833	2.9	2	2.923	1.8	2.667	0.143	1.833	1.9	2.033
45	2	0	0	1	1	30	0	1	0	141	19	7	1.083	0.9	1.889	1.462	1.2	2.667	0.286	2.333	1	1.356
43	2	1	0	1	1	15	0	1	0	235	23	13	0.333	0.7	0.222	0.692	0.3	0.667	0	0.5	0.1	0.422
28	1	0	0	1	0	0	4	1	0	141	17	11	1.5	1.5	1.333	1.692	1.5	1.333	1.429	1.167	1.6	1.467
34	2	0	0	1	1	30	0	1	0	347.8	25	15	1.583	1.5	1.889	1.846	2	2	1.571	1.667	1.8	1.767
34	2	0	0	1	1	20	1	1	0	258.5	25	12	0.083	0	0	0.385	0	0	0	0.167	0.1	0.089
56	1	1	0	1	1	13	0	1	0	211.5	25	7	0.417	0.6	0.333	0.308	0.1	0.5	0.143	0.333	0.1	0.333
22	1	0	0	1	1	18	0	0	1	150	0	12	0.583	0.8	1.444	1.692	0.4	1	0.143	1.5	1	0.911
50	1	1	1	1	1	10	0	1	0	211.5	24	12	0.083	0.2	0.333	0.154	0.1	0	0.143	0	0.1	0.133
43	1	0	0	0	0	0	0	0	1	600	22	15	0.417	1	0.667	0.769	0.3	0.5	0.143	1.333	0.1	0.567
50	1	0	0	1	0	0	2	1	0	587.5	0	21	1.5	1.6	1.889	2	1.3	1	0.714	2.5	0.6	1.456
49	1	0	0	0	1	20	0	1	0	235	19	3	0.25	0.2	0.111	0.308	0	0.167	0	0.5	0.1	0.178
51	2	0	0	1	1	30	0	1	0	145.7	0	11	0.417	0.4	0.111	0.385	0.2	0.167	0	0.167	0.6	0.367
45	1	0	0	1	1	22	0	1	0	376	24	2	0.167	0.4	0	0.077	0.1	0	0	0.167	0	0.111
40	2	0	1	1	1	20	1	1	0	211.5	0	8	0	0	0	0.231	0.1	0.5	0.143	0.167	0.2	0.122
44	1	0	1	0	1	15	2	1	0	164.5	23	9	0.333	1.3	1.333	0.385	0.3	0.167	0.429	1.5	0.4	0.656
53	1	0	0	0	1	10	0	1	0	188	24	16	0.083	0.3	0.556	0.308	0.2	0	0	0.333	0.2	0.211
46	2	0	1	0	1	8	1	1	0	258.5	0	6	0.25	0.3	0.444	0.538	0.2	0.667	0.143	0.833	0.3	0.378
50	1	0	0	0	1	10	0	1	0	141	25	7	0.417	0.2	0.333	0.308	0.3	0.5	0	0.333	0.1	0.3
49	1	0	1	1	1	10	0	1	0	188	7	3	0.333	0.5	0.444	0.462	0.2	0.167	0.143	0.167	0.2	0.333
59	1	0	1	0	1	10	0	1	0	70.5	0	19	0.083	0.4	0.889	1.231	0.2	0.5	0.286	1.167	0.3	0.578
36	1	1	1	1	1	10	2	0	1	150	25	16	0.333	0.4	0.667	0.462	0.8	1.167	0	1.333	0.5	0.611
43	1	0	1	1	1	20	2	1	0	282	25	5	0.083	0	0.222	0.231	0.1	0.167	0	0.333	0	0.133
53	1	0	0	1	1	5	2	1	0	56.4	18	6	0.083	0.4	0.667	0.231	0.2	0	0	0	0	0.2
49	1	0	0	1	1	30	0	1	0	235	0	22	1.25	1	0.444	1.615	1	0.5	0.429	0.167	0.6	0.933
40	1	0	0	1	1	15	0	1	0	117.5	25	7	0.083	0.2	0.444	0.154	0.2	0.333	0	0.667	0	0.2
36	1	1	1	1	1	15	0	0	1	375	23	14	0.167	0.3	0.444	0.231	0.3	1	0	0.667	0.1	0.344
26	1	0	0	0	1	20	0	1	0	188	23	7	0	0.3	0.444	0.077	0.1	0.333	0.143	0.333	0.1	0.189
35	1	1	0	0	1	30	0	1	0	94	0	17	1.25	1	0.556	1.769	1.5	0.667	0.429	1	0.7	1.122
41	1	0	0	0	1	51	2	1	0	235	16	11	0.583	1.3	0.667	1.231	0.3	0	0.429	1.167	0.3	0.711
41	1	0	0	1	1	30	2	1	0	141	23	5	0.25	0.1	0.444	0.231	0.8	1.5	0.286	0.5	0.2	0.456
48	1	0	0	1	1	12	0	0	1	375	16	12	0.333	0.3	0.556	0.538	0.5	1.333	0	0.667	0.4	0.511
42	1	1	0	1	1	35	0	1	0	47	24	7	0.25	0.2	0.222	0	0.1	0	0	0	0.1	0.111
53	1	0	1	0	0	0	2	0	1	37.5	9	19	0.167	0.2	0.444	0.846	0.5	0.333	0.143	0.667	0	0.4
55	2	0	0	0	1	20	0	1	0	423	0	10	0.75	0.4	0.444	1	0.3	0.5	0.286	0.167	0.5	0.556
32	1	1	1	1	1	10	0	0	1	150	24	5	0	0.3	0.222	0.231	0.2	0.167	0.143	0.333	0	0.2
41	1	1	0	1	0	0	2	0	1	150	23	5	0.5	0.1	0.222	0.154	0.6	0	0.143	0	0.2	0.278
42	1	0	0	1	1	25	0	1	0	235	0	10	0.75	0.3	0.556	0.692	0.5	0.5	0	0.833	0.1	0.533
38	1	1	1	0	1	25	2	1	0	940	15	18	1.167	1.6	1.333	1.615	0.9	0.833	0.429	1.5	0.3	1.067
52	1	0	0	0	1	11	2	0	1	450	0	19	0.333	0.4	0.778	1	0.2	0.333	0.143	1.5	0.2	0.578
56	2	0	0	1	0	0	4	1	0	94	0	9	0.333	1.4	1.111	0.846	0.9	0.167	0.429	0.833	1.3	0.822
49	1	1	0	1	1	1	4	1	0	94	20	6	0.167	0.2	0.556	0.538	0.2	0.333	0	0.333	0.1	0.3
42	1	0	1	0	1	10	0	1	0	188	25	8	0	0.4	0.333	0.538	0.3	0.667	0	1	0.2	0.367
59	1	0	0	0	1	10	2	0	1	150	14	8	0.25	0.2	0.222	0.769	0	0.167	0	0.333	0.2	0.256
37	1	0	0	0	1	20	0	1	0	235	25	10	0	0.3	0.111	0.538	0.1	0	0	0.5	0	0.178
59	1	0	1	0	1	30	0	1	0	235	0	10	0.667	0.7	0.778	1.308	0.7	1.333	0.143	1.667	0.5	0.867
42	1	0	1	0	1	20	0	1	0	47	25	16	0.333	0.2	0.222	0.538	0.3	0.667	0.286	0.5	0	0.356
37	1	0	0	1	0	0	4	1	0	235	25	5	0.083	0.1	0	0.154	0	0	0	0.167	0	0.078
40	1	1	1	1	1	20	0	1	0	235	25	9	0.083	0.3	0.222	0.077	0.1	0	0	0.167	0.1	0.167
45	1	1	1	1	1	10	1	1	0	235	24	13	0.417	0.4	0.111	0.769	0	0	0	0.333	0	0.289
48	2	1	0	1	1	20	0	0	1	75	25	7	0.25	0.1	0.222	0.077	0	0.167	0	0.333	0	0.156
39	1	0	0	0	1	10	2	1	0	188	14	7	0.833	0.4	0.111	0.615	0.2	0.667	0	0.667	0.4	0.444
46	1	0	0	0	1	20	0	1	0	282	0	6	0.75	0.3	0.111	0.538	0	0.167	0	0.167	0.1	0.278
43	1	0	1	1	1	10	2	1	0	329	19	14	0.167	0.2	0.333	0.385	0.6	0.667	0	0.833	0.2	0.344
46	2	0	0	1	1	20	4	0	1	75	23	7	0.25	0.4	0.333	0.385	0.5	0.667	0	1.5	0.2	0.433
27	1	0	0	0	1	10	0	0	1	225	20	10	0.167	0.1	0.111	0.462	0.2	0.167	0.143	0.5	0	0.222
42	1	0	0	0	1	20	2	1	0	47	23	7	0.167	0.3	0.111	1.154	0.3	1.333	0.143	1.667	0.3	0.533
55	1	0	1	1	1	40	2	0	1	225	23	9	0.5	0	0	0.077	0.1	0.167	0	0	0	0.144
43	2	0	0	0	1	15	2	1	0	188	6	23	2.083	2	1.222	2.538	1.9	2.333	2	2.667	1.9	2.122
47	2	0	0	1	1	20	0	0	1	300	25	12	1	0.2	0.111	0.615	0.4	0	0	0.167	0.2	0.378
52	2	0	1	0	1	20	0	1	0	376	17	16	2	2.5	2.556	1.462	1.4	0.5	0.714	1.833	0.6	1.578
46	2	0	1	0	1	20	0	1	0	188	25	9	1.5	0.1	0.556	1	0.8	0	0	1	0.1	0.633
35	1	0	0	1	1	20	0	1	0	47	25	6	0.083	0	0.111	0.154	0.1	0	0.143	0	0	0.067
43	2	1	0	1	0	0	1	0	1	225	21	17	1.083	1.2	1	1.385	1	1.167	1.143	1.167	1.1	1.156
42	1	1	0	0	1	10	0	1	0	376	21	18	0.333	0.6	0.889	0.846	0.5	0.167	0	1	0.3	0.556
29	2	0	1	0	1	10	0	1	0	141	25	8	0.5	0.3	0	0.308	0.6	0.5	0.286	0	0	0.344
50	1	1	1	1	1	10	2	1	0	470	19	23	1.167	1.7	0.778	1.462	1.2	1.167	0.714	0.5	0.6	1.056
21	2	0	0	0	1	10	0	1	0	75.2	19	15	1.417	0.3	1.222	1.077	1.1	2.167	0.429	1.167	0.5	1.044
39	2	0	0	0	1	20	4	1	0	188	25	19	2.25	2.1	1.556	2.769	2	2.833	0.714	1.333	1.7	2.056
36	1	0	0	0	1	20	0	1	0	235	8	13	0.5	0.7	0.778	1	0.6	0.667	0.429	0.5	0.3	0.678
45	2	0	1	0	1	40	0	1	0	141	25	31	1.583	1.1	1.222	1.462	1	0.667	0	1.667	0.8	1.178
50	2	0	0	0	1	20	0	0	1	225	13	10	0.583	0.4	0.222	0.538	0.2	0.333	0	0.667	0	0.333
40	2	0	0	1	1	20	0	1	0	65.8	14	21	1.083	1.1	0.889	0.923	0.6	0.333	0.286	1	1	0.856
28	2	0	0	0	1	7	1	1	0	423	19	15	0.833	1.1	0.444	0.846	0.4	0.333	0.143	0.833	0.4	0.656
44	1	0	0	1	1	15	0	1	0	94	15	17	0.833	0.7	0	0.231	0.4	0.5	0	0.167	0	0.378
21	1	0	0	0	1	40	0	1	0	305.5	25	22	0.833	0.9	1.778	1.615	1.3	3.5	0.143	1.333	1.4	1.422
24	2	0	0	1	1	20	0	1	0	282	23	9	0.917	1.4	1.667	0.923	0.9	1.667	0.143	1.5	0.5	1.078
35	3	0	0	0	1	20	0	1	0	235	24	9	0.333	0.2	0	0.154	0.5	0.5	0	0.5	0.1	0.278
46	2	0	0	0	1	10	2	1	0	282	19	12	0.583	0.4	0.778	0.538	0.4	0.667	0.429	0.667	0.1	0.533
38	2	1	0	1	1	20	0	0	1	37.5	25	8	0.75	1.2	0.111	0.462	0.4	0.167	0	0.5	0.1	0.444
31	1	0	0	0	1	20	2	1	0	164.5	24	9	1.083	1	0.222	0.538	0.9	0.667	0.143	0.5	0.1	0.6
38	1	0	0	1	1	12	1	1	0	470	22	13	1.167	0.5	0.333	1	0.8	0.667	0.286	0.333	0.2	0.656
47	2	0	0	1	1	20	0	1	0	423	25	15	0.5	1.3	0.889	1.462	1	1.333	0.143	0.833	0.4	0.9
30	2	0	0	1	1	20	2	1	0	188	20	12	1.167	1.7	0.889	1.154	1.5	1.5	0	1.5	0.7	1.156
29	2	0	0	1	1	20	2	1	0	141	24	24	0.417	1.1	1.667	1.308	0.7	1.667	0.143	1.5	0.8	1
40	1	0	0	0	1	20	0	0	1	150	25	21	2.417	2.1	2.222	2.154	2	2.333	1	2.5	2.1	2.144
42	2	0	0	0	1	20	4	1	0	141	23	31	2.167	2.1	1	3.385	1.4	0.667	0.429	0.5	0.6	1.644
30	1	0	0	0	1	20	0	1	0	470	18	26	1.333	1.5	1	1	1	0.5	0.143	1.5	0.8	1.056
47	1	0	0	1	1	15	2	1	0	117.5	21	17	1.333	2.4	0.889	1.538	1.1	0.833	0.857	1.167	1.3	1.4
54	2	0	0	0	1	10	0	1	0	188	0	7	0.5	0.1	0.333	0.385	0.2	0.333	0	0.5	0	0.256
37	2	0	1	0	1	10	2	1	0	470	25	12	0.167	0.5	0.667	0.538	0.2	0.333	0.143	0.667	0.1	0.389
43	1	0	1	0	1	15	0	0	1	1500	23	19	0.667	1.2	0.778	0.769	1	0.833	0.286	1	0.7	0.789
40	1	0	0	0	1	20	0	1	0	235	15	15	0.917	0.9	0.889	1.077	0.8	1.333	0.143	1.167	0.5	0.967
40	1	0	0	0	1	20	4	0	1	300	11	15	0.25	0.7	0.333	1	0.8	0.167	0.286	0	0.2	0.478
38	1	0	0	1	1	20	1	1	0	164.5	25	10	1.583	0.8	1.222	1.231	1.5	2.667	0.143	1.5	0.5	1.2
42	2	0	0	0	1	20	2	1	0	470	0	15	1.667	1.6	1.111	1.385	0.9	0.833	0.143	1.333	0.7	1.133
41	2	0	0	0	1	40	0	1	0	470	11	29	2.083	2.1	1.444	3.615	1.8	1.833	0.429	1.5	0.9	1.944
33	1	0	0	0	1	10	2	1	0	329	18	18	1.417	1.9	1.111	1.769	1.5	1.667	0.571	1.5	0.9	1.389
36	1	0	0	1	1	20	0	1	0	235	0	11	1.5	1.4	1.333	1.077	1.3	1.167	0.857	1.167	1.1	1.289
25	1	0	0	1	1	20	0	1	0	141	25	21	1.75	2.1	0.667	2.154	2.1	2.833	0	3.167	1.4	1.811
42	1	0	0	0	1	15	4	1	0	188	16	20	1.667	1.8	1.111	2.462	1.6	0.5	0.714	2	1.4	1.589
37	1	1	0	0	1	10	0	1	0	329	19	23	1.417	1.9	1.444	2.769	1.8	1.5	1	1.333	2.5	1.778
39	1	0	0	1	1	20	0	1	0	141	25	6	0.167	0.1	0.111	0	0.1	0	0	0	0	0.056
33	1	0	0	1	1	20	0	1	0	705	21	7	0.5	0.6	0.444	0.231	0.1	0.5	0.143	0.333	0.2	0.367
37	1	0	0	1	1	20	0	1	0	235	25	17	2.083	1.4	1.667	2.154	2.1	2.167	0.571	1.833	1.9	1.856
25	2	0	0	1	1	10	0	1	0	235	25	14	1	1.1	0.889	1.385	0.9	0.167	0.143	1.833	1.2	1.022
41	1	1	0	1	1	20	0	0	1	300	0	13	0.917	0.6	0.889	0.769	0.6	0.5	0.429	0.333	0.5	0.656
40	1	0	1	1	1	20	0	1	0	47	21	5	0.25	0.1	0	0.077	0.3	0	0.143	0	0	0.122
38	1	0	0	0	1	15	2	1	0	282	22	12	0.917	1.3	0.444	0.692	1.5	0.5	0	0.5	0.3	0.778
48	1	1	0	1	1	25	2	1	0	188	0	30	2.083	2.3	2.222	3	1.8	1.833	0.143	1.833	1.9	2.067
43	1	0	0	1	1	20	0	1	0	188	24	16	0.917	1.1	0.778	1.462	1.2	1.5	0.143	0.667	0.8	0.933
36	1	0	0	0	1	20	4	1	0	282	0	22	0.667	2.2	1.556	2.231	1	0.833	0.286	0.833	0.9	1.289
49	2	0	1	1	1	3	0	0	1	112.5	25	12	0.583	0.4	0.222	0.692	0.5	1.333	0.143	0.667	0.5	0.578
33	1	0	0	0	1	25	0	1	0	235	24	17	0.25	0.9	0.333	1.154	0.7	0.667	0.143	0.333	0.2	0.611
50	2	0	0	0	1	40	1	0	1	300	24	11	0.5	0.3	0	0.538	0.6	0.333	0	0.167	0.4	0.4
38	1	0	0	0	1	10	0	0	1	225	25	19	1.5	1.2	1	1.077	1	1.667	0.143	1.333	1.2	1.111
34	2	0	0	0	1	20	0	1	0	235	22	16	0.833	1	0.222	0.462	1.3	0.833	0	0.5	0.2	0.689
34	2	0	0	0	1	20	0	1	0	117.5	25	16	1	0.6	1.333	0.846	1.2	1.667	0.286	0.833	1	1.011
27	2	0	0	1	1	18	0	1	0	47	25	8	0.75	0.7	0.556	0.615	0.4	1.167	0	0.667	0.3	0.556
28	1	0	0	1	1	20	0	1	0	23.5	23	8	1.333	0.8	0.222	0.462	0.8	1.167	0	0.667	0.3	0.656
32	1	0	0	1	1	5	0	0	1	300	22	10	0.75	1.1	0.556	0.769	0.6	0.667	0	0.667	1	0.722
57	1	0	0	1	1	6	4	1	0	846	25	11	1	1.3	0.556	0.538	0.6	1.167	0.143	1.333	0.3	0.767
27	2	0	0	0	1	8	0	1	0	329	24	8	0.917	0.7	0.333	0.462	0.5	0.5	0	0.833	0.3	0.567
60	1	0	0	1	1	15	0	1	0	47	22	14	0.583	0.6	0.444	0.615	0.2	0	0.429	0.333	0.4	0.456
46	1	0	1	1	1	25	0	1	0	70.5	11	17	0.333	0.8	0.778	1	0.6	0.333	0.143	0.833	0.2	0.578
46	1	0	1	0	1	30	2	0	1	450	0	12	1.667	0.7	1	1.923	0.7	0.833	0.143	1.167	0.6	1.078
25	2	0	0	0	0	0	0	1	0	376	13	23	1.25	1.2	1.222	1.154	0.8	1.167	0.571	1	1.3	1.089
27	2	0	0	1	1	15	2	1	0	141	25	12	0.25	0.9	0.333	0.769	0.4	0.167	0	0.167	0	0.444
41	2	0	0	1	1	10	0	1	0	470	25	13	0.667	0.1	0.222	0.231	0.4	0.333	0.143	0.5	0.4	0.367
45	1	0	0	0	0	0	2	0	1	675	21	17	1.917	1.3	1.333	2.231	1.5	1	0.286	2.5	0.8	1.456
59	1	1	1	1	1	20	0	1	0	376	13	9	0.583	0.8	0.333	0.462	0.7	0.667	0	0.667	0.1	0.456
28	3	0	0	1	1	6	0	0	1	150	25	10	0.083	0.2	0.222	0.077	0.3	0	0	0.333	0.1	0.156
49	2	0	0	0	1	15	2	1	0	376	20	16	0.667	1.3	0.778	1.462	0.9	0	0.429	1.167	1.2	0.989
53	2	0	0	1	1	20	4	1	0	470	0	31	1.417	2.5	1.889	3.385	2.4	0.167	0.714	1.5	2.4	1.967
51	2	0	0	1	1	20	0	1	0	258.5	25	11	0.917	0.3	0.222	0.462	0.4	0	0	0.333	0.4	0.4
53	1	0	0	0	1	30	0	1	0	329	25	19	0.583	1.1	1	1.154	0.6	1.833	0	1.333	0.5	0.944
48	1	0	0	0	1	20	1	1	0	470	13	21	1	1.5	0.667	1.154	1	1	1	1.333	0.9	1.033
36	2	0	1	0	1	10	2	1	0	141	22	10	0.167	0.1	0.111	0.154	0.1	0	0	0.167	0.1	0.1
26	3	0	0	0	1	20	1	1	0	211.5	25	10	0.583	0.7	1	0.846	0.7	0.333	0.143	1.333	0.4	0.7
35	1	0	0	0	1	10	0	1	0	705	13	12	0.333	0.6	0.222	0.385	0.2	0.167	0	0.667	0.3	0.322
41	1	0	1	0	1	15	0	1	0	37.6	25	20	1.75	0.8	0.889	1.538	0.8	0.667	0.714	0.167	0.7	1.011
46	2	0	0	0	1	10	4	1	0	446.5	25	14	1.667	2.2	1.222	2.538	1.9	1.833	1	1.5	1.4	1.822
30	2	1	0	1	0	0	0	1	0	94	21	11	0.417	0.8	0.444	0.385	0.3	0.5	0	0.667	0.6	0.478
49	2	0	1	0	0	0	0	1	0	376	22	14	0.417	0.2	0.111	0.385	0	0	0	0.5	0	0.222
59	1	0	0	0	1	20	4	0	1	375	23	12	0.5	0.2	0.667	0.385	0.4	0.833	0.143	0.667	0.7	0.533
50	2	0	0	1	1	20	0	1	0	441.8	12	12	0.917	1	1.111	0.923	1.1	0.833	0.571	1.167	0.5	0.911
64	2	0	0	0	1	40	0	1	0	352.5	23	11	1.167	0.3	0	0.538	0.6	0.5	0	0.333	0.6	0.578
40	1	0	0	0	1	15	2	1	0	47	11	26	0.667	1	0.778	1.385	0.7	0.833	0.429	1	0.8	0.856
30	2	0	0	0	1	30	0	0	1	225	25	20	0.417	0.6	0.111	0.615	0.2	1	0	0.167	0	0.367
48	1	0	0	1	1	15	0	1	0	65.8	24	20	2.25	2.3	1.889	2	1.7	0.833	1.143	1.333	1.6	1.767
38	2	1	0	0	1	15	1	1	0	540.5	25	15	0.167	0.2	0.111	0.154	0.3	0.167	0	0.333	0	0.233
48	1	1	0	0	1	10	2	0	1	37.5	25	30	1.583	0.9	2.889	2.615	2	1.333	0	2.833	1.4	1.833
36	1	0	0	1	1	20	0	0	1	300	25	11	0.25	0.3	0.222	0.077	0.1	0.333	0.143	0.167	0	0.178
37	1	0	0	0	1	20	2	0	1	300	12	21	1.083	1.2	1	1.385	0.7	1	0.571	1.167	1	1.122
40	1	0	0	0	1	10	4	1	0	235	0	14	0.083	1.2	0.889	1.462	0.7	0.667	0.429	0.5	1.5	0.867
41	2	0	0	0	1	15	0	0	1	150	0	15	0.417	0.7	0.444	1.077	0.5	0.333	0	0.333	0.7	0.578
37	1	0	1	0	1	5	2	1	0	540.5	25	8	1.583	1.3	0.778	0.923	0.7	0.333	0.286	1.167	0.6	0.867
23	1	0	0	0	1	20	0	1	0	188	22	12	0.833	0.8	0.556	0.769	0.4	0.5	0.143	0.5	0.6	0.633
30	1	0	0	0	1	20	2	0	1	300	18	16	0.833	1.9	1.556	1.231	1.2	1	1.143	0.667	1	1.2
53	3	0	0	0	1	20	2	1	0	188	12	16	1.25	0.8	0.889	1.538	0.8	0.667	0.429	0.5	0.9	0.944
33	1	0	0	0	0	0	4	0	1	225	17	10	0.917	1.3	1	1.154	1.3	1.167	0.714	0.667	1.2	1.089
26	2	0	0	1	1	7	0	0	1	300	24	1	0.833	1	0.778	0.769	0.3	0.667	0.857	1.167	1.3	0.856
30	2	0	0	0	0	0	0	1	0	470	19	9	0.25	0.5	0.111	0.538	0	0	0	1.667	0.5	0.422
23	1	0	0	1	1	25	0	1	0	987	25	8	0.333	0.5	0.111	0.077	0.2	0.5	0	0.333	0	0.211
21	2	0	0	1	1	15	0	0	1	300	24	10	0.833	1.8	1.333	1.692	0.9	1.333	0.429	1.667	1.9	1.322
40	2	1	0	1	0	0	0	1	0	376	25	9	0.167	0	0	0.077	0.1	0	0	0	0	0.044
27	2	0	0	1	1	10	0	1	0	51.7	25	6	0.167	0.3	0.111	0.077	0	0.167	0	0	0	0.1
27	1	0	0	0	1	10	0	1	0	42.3	0	10	0.917	1.5	2.222	1.538	1.2	3.833	0.429	1.833	1.2	1.511
53	2	0	0	0	1	5	0	1	0	188	25	11	0.667	0.2	0.333	0.231	0.1	0	0	0.667	0.2	0.3
47	1	0	0	0	1	15	2	0	1	225	25	27	1.917	1	1	1.615	1.6	0.667	0.714	1.333	1.3	1.367
50	1	0	0	1	1	8	2	1	0	112.8	25	6	0.083	0.1	0.778	0.462	0.3	0.167	0.143	0.833	0.1	0.333
34	2	0	0	1	1	4	0	0	1	375	25	19	0.25	1.1	1	0.846	0.6	0.167	0.286	0.833	0.8	0.689
29	1	0	0	1	1	20	0	0	1	450	25	0	0.25	0.4	0	0.077	0.1	0.167	0	0	0	0.144
29	2	0	0	1	1	30	2	0	1	900	24	23	2.25	1.3	1.889	2.154	2.8	1	2.429	1.667	1.3	1.889
50	2	0	0	1	1	15	0	1	0	611	24	7	0.833	1.5	0.556	0.231	0.5	1	0	0.5	0.2	0.578
55	1	0	0	1	1	10	0	0	1	375	15	10	0.25	0.8	0.444	0.615	0.4	0.167	0.286	0.833	0.2	0.444
27	2	1	0	1	1	15	0	1	0	235	25	14	0.25	0.6	0.556	1	0.3	0.333	0	0.5	0.6	0.489
41	2	1	0	1	1	20	0	1	0	164.5	24	7	0.333	0	0.111	0.077	0	0.333	0	0.167	0	0.122
24	2	0	0	0	1	10	0	0	1	675	25	13	0.667	0.4	0.333	1	0.3	0.167	0	0.5	0.1	0.467
25	1	0	0	0	1	30	1	1	0	352.5	25	13	2.25	1.1	0.444	1.385	1.6	1.5	0.714	2.333	1.9	1.533
56	1	1	1	0	1	10	2	1	0	564	0	33	2.5	1.9	1.778	3	3.5	0.667	1.857	1.333	1.8	2.222
28	2	0	0	0	0	0	0	1	0	188	25	14	0.333	1	1.889	1.538	0.6	0.5	0.857	2	1	1.056
25	1	0	0	1	0	0	0	1	0	329	25	10	0.167	0.1	0.111	0.077	0.2	0.833	0	0.5	0.1	0.211
56	2	0	0	0	1	7	4	0	1	150	0	15	1.167	1.4	1.222	1.615	1.2	0.833	0.571	1.167	0.9	1.156
52	2	0	0	1	1	14	0	1	0	235	22	16	0.5	0.7	0.444	0.462	0.5	0.333	0.286	0.667	0.4	0.522
40	1	0	0	1	1	2	2	1	0	940	0	12	0.917	0.8	1.222	1.385	1.1	0.667	0.571	0.5	0.4	0.911
60	2	0	0	0	1	30	2	1	0	282	22	20	2	1.7	1.333	1.846	1.5	2.333	0.286	2.333	1.7	1.7
50	1	0	0	0	1	20	2	1	0	517	13	10	1.667	1.7	1.333	1.077	1.3	1.333	1	1.5	0.8	1.3
32	1	1	0	1	0	0	0	1	0	329	14	12	1.167	1.2	1.333	1.692	1.5	1.333	1.143	1.667	1.4	1.433
23	2	0	0	1	1	15	0	0	1	225	0	18	0.167	0.7	0.889	0.769	0.3	0.333	0.143	0.833	0.4	0.489
40	1	0	0	0	0	0	0	0	1	150	0	18	0.583	1.4	1.667	1.462	1.5	2.333	1.571	1	1.8	1.389
37	1	0	0	1	1	10	0	0	1	75	9	15	1.833	1.4	1.333	1.692	1.4	1	1.429	1.333	1.7	1.467
33	1	0	0	1	1	20	0	1	0	141	15	27	1.333	2	1.667	1	1.6	1.333	1.571	2.5	0.8	1.478
32	1	0	0	0	1	10	0	0	1	600	25	21	1.333	1.9	0.667	2.077	0.9	1.167	0	1.833	0.7	1.356
28	2	0	0	0	1	7	0	0	1	75	25	8	0.5	0.9	0.778	0.231	0.4	0.833	0.286	0.667	0.4	0.522
24	1	0	0	1	1	10	4	0	1	75	23	13	0.167	0.5	0.111	0.462	0.2	0.167	0	0.333	0.1	0.244
34	1	0	0	1	1	14	0	1	0	47	25	13	0.833	0.2	0.333	0.462	0.1	0.333	0.143	0.167	0.2	0.356
37	1	0	0	0	1	15	0	0	1	37.5	25	8	0.083	0.3	0.111	0.154	0.1	0	0	0.167	0	0.111
29	1	0	0	0	1	15	0	1	0	329	5	14	0.75	0.3	0.444	0.538	0.1	0.167	0	0.333	0.1	0.344
31	2	0	0	0	1	20	2	1	0	235	23	19	1.25	1.6	1.444	1.462	2.2	1.333	2	1.5	2.1	1.656
